# Supplementary material for: CNV analysis of Meishan pig by next-generation sequencing and effects of AHR gene CNV on pig reproductive traits
Source: J Anim Sci Biotechnol. 2020 Apr 21;11:42. doi: 10.1186/s40104-020-00442-5 (PMC7171861; doi:10.1186/s40104-020-00442-5)
Supplement: Supplementary file 1 — Additional file 1 Table S1. Overall details of all pigs and their classification. Table S2. Overview of deletions for two pig breeds. Table S3. Overview of duplications for two pig breeds. Table S4. Detection of CNVRs in Meishan population. Table S5. Overview of CNVRs for Meishan population. Table S6. Detection of CNVRs in Duroc population. Table S7. Annotation of all the CNVRs for Meishan and Duroc pigs. Table S8. GO Enrichment Analysis for CNVR gene set by PANTHER. Table S9. KEGG and GO Enrichment Analysis for CNVR gene set by KOBAS. Table S10. Overview of given CNVRs only found in Meishan pigs. Table S11. CNV types of individuals on AHR CNV in four pig breeds. [file 40104_2020_442_MOESM1_ESM.xlsx]

## Sheet: Table S1
Table S1 Overall details of all pigs and their classification
Breeds	Individual ID	Mapped read depth
Meishan	3	7.36224
Meishan	5	6.95773
Meishan	7	7.86825
Meishan	8	8.03389
Meishan	9	8.35433
Meishan	10	8.90137
Meishan	306	7.86816
Meishan	307	8.22206
Meishan	308	8.58363
Meishan	309	9.12509
Meishan	310	8.19667
Meishan	311	9.57403
Meishan	312	6.82022
Meishan	313	7.86999
Meishan	314	7.42192
Meishan	315	7.34403
Meishan	316	7.8291
Meishan	317	7.9235
Meishan	318	8.69338
Meishan	319	8.43178
Meishan	320	8.37399
Meishan	321	6.94762
Meishan	322	8.23039
Meishan	323	7.61108
Meishan	324	8.78819
Meishan	325	6.07817
Meishan	326	8.14389
Meishan	327	7.65044
Meishan	328	9.35223
Meishan	329	7.89312
Meishan	330	10.29
Meishan	331	10.96
Durocs	1	7.89904
Durocs	2	7.59816
Durocs	4	7.51802
Durocs	6	7.43036
Durocs	14	8.18966
Durocs	18	7.95345
Durocs	20	8.46245
Durocs	26	8.30133
Durocs	33	7.74387
Durocs	35	10.0449
Durocs	40	8.44507
Durocs	41	7.85851
Durocs	42	7.0999
Durocs	44	7.30849
Durocs	45	7.52743
Durocs	46	8.35114
Durocs	48	7.24456
Durocs	49	9.39103
Durocs	50	10.2074
Durocs	51	9.0926
Durocs	52	8.29322
Durocs	53	9.55967
Durocs	54	8.94528
Durocs	55	6.99945
Durocs	57	7.69304
Durocs	58	6.8376
Durocs	59	8.21266
Durocs	60	8.08352
Durocs	4625	9.83

## Sheet: Table S2
Table S2 Overview of deletions for two pig breeds
Type	Breeds	Individual ID	No. of detected CNVs	Total length of detected CNVs(bp)	No. of CNVs overlaping genes	No. of total transcripts overlaping CNVs	No. of wiki genes overlaping CNVs
deletion	Meishan	3	1896	5691104	1120	1960	608
deletion	Meishan	5	595	3036805	314	503	133
deletion	Meishan	7	707	3636493	375	589	156
deletion	Meishan	8	604	3682196	289	417	95
deletion	Meishan	9	515	2989685	255	339	85
deletion	Meishan	10	2010	6002790	1178	2224	672
deletion	Meishan	306	908	4091092	495	854	234
deletion	Meishan	307	585	3437615	274	361	81
deletion	Meishan	308	3166	8709634	1858	3459	1034
deletion	Meishan	309	462	2869538	228	294	65
deletion	Meishan	310	428	2541372	218	300	62
deletion	Meishan	311	627	3452773	339	527	140
deletion	Meishan	312	1136	4464664	629	1062	318
deletion	Meishan	313	479	2894721	237	304	69
deletion	Meishan	314	2358	7020842	1396	2585	791
deletion	Meishan	315	795	3595005	466	788	210
deletion	Meishan	316	1798	5770002	1106	2114	627
deletion	Meishan	317	507	2660893	243	362	74
deletion	Meishan	318	2454	6982346	1459	2750	836
deletion	Meishan	319	2411	7390789	1435	2680	817
deletion	Meishan	320	2342	7038058	1387	2574	788
deletion	Meishan	321	714	3123686	405	725	192
deletion	Meishan	322	2974	8386626	1789	3185	991
deletion	Meishan	323	2537	7208063	1526	2885	876
deletion	Meishan	324	2107	6484293	1271	2412	729
deletion	Meishan	325	523	2845077	247	344	77
deletion	Meishan	326	916	3926284	514	900	258
deletion	Meishan	327	689	3255511	372	620	165
deletion	Meishan	328	973	3721627	549	1009	279
deletion	Meishan	329	2059	6391141	1253	2444	721
deletion	Meishan	330	795	4027605	482	852	234
deletion	Meishan	331	1639	5898561	965	1853	537
deletion	Duroc	1	340	2745860	156	271	66
deletion	Duroc	2	267	2278933	129	187	48
deletion	Duroc	4	272	2185128	127	196	43
deletion	Duroc	6	303	1993497	153	240	52
deletion	Duroc	14	888	3783712	588	1064	313
deletion	Duroc	18	695	3371905	434	731	208
deletion	Duroc	20	481	2576319	255	453	109
deletion	Duroc	26	2564	7236436	1596	2923	901
deletion	Duroc	33	475	3381325	258	413	128
deletion	Duroc	35	323	2636877	164	291	67
deletion	Duroc	40	2843	7794757	1738	3254	984
deletion	Duroc	41	264	2209736	121	213	46
deletion	Duroc	42	2210	6478790	1373	2503	770
deletion	Duroc	44	1109	4162691	685	1333	404
deletion	Duroc	45	569	3111031	286	499	134
deletion	Duroc	46	513	2981087	271	520	138
deletion	Duroc	48	569	2852631	329	616	173
deletion	Duroc	49	311	2750689	143	246	52
deletion	Duroc	50	310	2381290	153	246	53
deletion	Duroc	51	264	2304336	134	216	44
deletion	Duroc	52	292	2320108	151	240	56
deletion	Duroc	53	414	3005586	223	368	84
deletion	Duroc	54	336	1868264	172	285	69
deletion	Duroc	55	1554	5120046	974	1793	555
deletion	Duroc	57	788	3868012	479	818	237
deletion	Duroc	58	1373	4923427	831	1534	455
deletion	Duroc	59	1234	4734166	758	1425	426
deletion	Duroc	60	699	3534301	407	790	220
deletion	Duroc	4625	526	3113274	247	419	93

## Sheet: Table S3
Table S3 Overview of duplications for two pig breeds
Type	Breeds	Individual ID	No. of detected CNVs	Total length of detected CNVs(bp)	No. of CNVs overlaping genes	No. of total transcripts overlaping CNVs	No. of known genes overlaping CNVs
duplication	Meishan	3	3243	13227557	1252	1397	241
duplication	Meishan	5	869	7939531	396	579	70
duplication	Meishan	7	1273	9210927	524	707	99
duplication	Meishan	8	811	8096389	390	577	58
duplication	Meishan	9	863	8149737	393	573	60
duplication	Meishan	10	2966	12366234	1091	1266	226
duplication	Meishan	306	1476	9617324	597	895	141
duplication	Meishan	307	771	7893229	371	536	60
duplication	Meishan	308	4962	17126838	1777	1894	354
duplication	Meishan	309	781	7649019	388	555	56
duplication	Meishan	310	774	7638826	363	515	55
duplication	Meishan	311	764	7634836	377	534	51
duplication	Meishan	312	1162	8717038	474	662	96
duplication	Meishan	313	813	7769187	380	555	62
duplication	Meishan	314	1726	10454074	722	924	143
duplication	Meishan	315	1645	9616555	673	973	177
duplication	Meishan	316	3472	13863528	1321	1501	275
duplication	Meishan	317	813	7471987	380	543	60
duplication	Meishan	318	3236	13115764	1115	1413	252
duplication	Meishan	319	4397	15490203	1579	1753	334
duplication	Meishan	320	1741	10411659	734	951	142
duplication	Meishan	321	1208	9010192	505	742	101
duplication	Meishan	322	2839	12305961	1082	1146	201
duplication	Meishan	323	3013	12661187	1097	1230	207
duplication	Meishan	324	2292	11203108	843	1004	156
duplication	Meishan	325	854	7925546	393	567	69
duplication	Meishan	326	1374	8896226	564	757	115
duplication	Meishan	327	1073	8680127	470	693	89
duplication	Meishan	328	903	7798097	415	569	72
duplication	Meishan	329	3180	13758820	1210	1399	246
duplication	Meishan	330	786	8010014	404	572	63
duplication	Meishan	331	805	7597195	425	620	75
duplication	Duroc	1	930	8995070	409	520	46
duplication	Duroc	2	911	8852889	404	562	61
duplication	Duroc	4	1651	10627949	686	868	129
duplication	Duroc	6	1100	8374900	454	616	79
duplication	Duroc	14	8038	23569362	3150	2763	568
duplication	Duroc	18	3520	14257680	1338	1489	264
duplication	Duroc	20	951	7360249	425	559	63
duplication	Duroc	26	1641	9789559	613	789	111
duplication	Duroc	33	3666	13984534	1414	1512	276
duplication	Duroc	35	1464	9759736	552	758	99
duplication	Duroc	40	1784	9282216	653	832	125
duplication	Duroc	41	1389	8865011	562	743	96
duplication	Duroc	42	4187	15401213	1768	1614	303
duplication	Duroc	44	2387	11416413	965	1079	197
duplication	Duroc	45	1782	10031018	665	829	121
duplication	Duroc	46	5839	18928561	2434	2218	447
duplication	Duroc	48	9809	27468791	4309	3594	751
duplication	Duroc	49	781	7481619	355	492	53
duplication	Duroc	50	810	8362190	386	542	55
duplication	Duroc	51	821	7731179	374	527	57
duplication	Duroc	52	938	8263862	413	570	57
duplication	Duroc	53	1102	8108098	476	664	93
duplication	Duroc	54	944	8652656	402	565	49
duplication	Duroc	55	4719	16495881	1781	1840	367
duplication	Duroc	57	3912	15299288	1609	1724	327
duplication	Duroc	58	2061	10716939	942	1109	205
duplication	Duroc	59	4829	16800171	2180	2081	439
duplication	Duroc	60	1707	10508293	629	927	141
duplication	Duroc	4625	2236	10272564	1578	2638	725

## Sheet: Table S4
Table S4 Detection of CNVRs in Meishan population
Chr	Start	End	Type
chr1	243201	245200	LOSS
chr1	516401	518000	LOSS
chr1	540801	542800	LOSS
chr1	642401	644400	LOSS
chr1	679601	682400	LOSS
chr1	864001	866800	LOSS
chr1	990801	992800	LOSS
chr1	1001601	1006000	LOSS
chr1	1024001	1025600	LOSS
chr1	1108401	1110400	LOSS
chr1	1164001	1166000	LOSS
chr1	1243601	1246400	LOSS
chr1	1291601	1293600	LOSS
chr1	1350001	1351600	LOSS
chr1	1528401	1530400	LOSS
chr1	1654001	1657600	LOSS
chr1	1722001	1724000	LOSS
chr1	1763201	1764800	LOSS
chr1	1821601	1823200	LOSS
chr1	1978001	1980400	LOSS
chr1	1993601	1996400	LOSS
chr1	2071601	2073200	LOSS
chr1	2099201	2100800	LOSS
chr1	2247201	2249600	LOSS
chr1	2522401	2524400	LOSS
chr1	2575201	2577600	LOSS
chr1	2642001	2643600	LOSS
chr1	2714801	2718400	LOSS
chr1	2862801	2864400	GAIN
chr1	2885201	2895600	GAIN
chr1	2896401	2899600	GAIN
chr1	2902801	2905600	GAIN
chr1	2912801	2914400	GAIN
chr1	2960001	2961600	GAIN
chr1	2987201	2989200	GAIN
chr1	2992401	2994000	GAIN
chr1	3008801	3011200	GAIN
chr1	6813201	6815200	LOSS
chr1	6861201	6862800	LOSS
chr1	6938401	6940400	LOSS
chr1	7361601	7363600	LOSS
chr1	7490001	7491600	LOSS
chr1	7517201	7519200	LOSS
chr1	7531601	7536800	LOSS
chr1	7995801	7998400	LOSS
chr1	9164401	9166400	LOSS
chr1	9722801	9724800	LOSS
chr1	9774801	9776800	LOSS
chr1	11375001	11377200	GAIN
chr1	12142201	12216000	GAIN
chr1	16064801	16080800	LOSS
chr1	16082801	16084800	LOSS
chr1	16089601	16092000	LOSS
chr1	16514801	16516800	LOSS
chr1	19393201	19395200	GAIN
chr1	19442001	19444800	GAIN
chr1	19560001	19561600	GAIN
chr1	19594401	19596200	GAIN
chr1	23571201	23578800	GAIN
chr1	23713201	23715200	GAIN
chr1	24036801	24041600	GAIN
chr1	24132001	24135600	GAIN
chr1	24307601	24310400	GAIN
chr1	24310801	24312400	GAIN
chr1	24375201	24377600	GAIN
chr1	24438001	24440000	GAIN
chr1	24446801	24448400	GAIN
chr1	24557201	24558800	GAIN
chr1	24576801	24578800	GAIN
chr1	24750401	24752400	GAIN
chr1	24842401	24844000	GAIN
chr1	24856801	24858400	GAIN
chr1	24884001	24885400	GAIN
chr1	24928801	24932000	GAIN
chr1	29433801	29435600	LOSS
chr1	29438401	29440000	LOSS
chr1	29471601	29473600	LOSS
chr1	35095201	35096800	GAIN
chr1	35187201	35189200	GAIN
chr1	35273201	35275600	GAIN
chr1	35463601	35465200	GAIN
chr1	35543201	35544800	GAIN
chr1	36556401	36558000	GAIN
chr1	37928001	37931200	GAIN
chr1	37984401	37986400	GAIN
chr1	38047601	38049600	GAIN
chr1	38055201	38057600	GAIN
chr1	38171201	38174000	GAIN
chr1	38254801	38256800	GAIN
chr1	38312401	38314400	GAIN
chr1	38395601	38398000	GAIN
chr1	38401201	38404000	GAIN
chr1	38415201	38417200	GAIN
chr1	38436001	38438000	GAIN
chr1	38460001	38462000	GAIN
chr1	38462401	38464800	GAIN
chr1	38474801	38476800	GAIN
chr1	38601601	38603600	GAIN
chr1	38614001	38616000	GAIN
chr1	38654801	38656800	GAIN
chr1	39716201	39717400	GAIN
chr1	40213601	40215600	GAIN
chr1	40262001	40264400	GAIN
chr1	40353201	40355200	GAIN
chr1	40388001	40392000	GAIN
chr1	40425401	40426800	GAIN
chr1	40788001	40790000	GAIN
chr1	41384401	41386400	GAIN
chr1	41401201	41402800	GAIN
chr1	41453601	41586000	LOSS
chr1	41610401	41612400	GAIN
chr1	41800401	41802400	GAIN
chr1	42121601	42123600	GAIN
chr1	42188401	42190400	GAIN
chr1	42238801	42240800	GAIN
chr1	46953601	46956000	GAIN
chr1	46986401	46988400	GAIN
chr1	47030401	47031600	GAIN
chr1	48582401	48584400	GAIN
chr1	49164801	49168000	GAIN
chr1	49168001	49169400	GAIN
chr1	58603201	58605200	GAIN
chr1	58618401	58620000	GAIN
chr1	58700001	58701200	GAIN
chr1	58902001	58927200	GAIN
chr1	60137201	60140000	GAIN
chr1	60158401	60160400	GAIN
chr1	60207601	60211200	GAIN
chr1	60223601	60225200	GAIN
chr1	60225201	60226800	GAIN
chr1	60255201	60257200	GAIN
chr1	60296001	60298000	GAIN
chr1	60328401	60330000	GAIN
chr1	60593601	60595600	GAIN
chr1	61194801	61197600	GAIN
chr1	61198401	61200400	GAIN
chr1	61216401	61218400	GAIN
chr1	61318401	61320800	GAIN
chr1	61349201	61350800	GAIN
chr1	61437601	61439600	GAIN
chr1	61467601	61469600	GAIN
chr1	61470801	61472800	GAIN
chr1	62001201	62006800	GAIN
chr1	63441801	63443600	LOSS
chr1	63596601	63598000	GAIN
chr1	65101601	65103600	GAIN
chr1	65310001	65312800	GAIN
chr1	65326001	65328000	GAIN
chr1	65433201	65435200	GAIN
chr1	67141801	67157000	LOSS
chr1	69253601	69255600	GAIN
chr1	69849201	69851200	GAIN
chr1	69854801	69856800	GAIN
chr1	70536001	70537600	GAIN
chr1	70579601	70581600	GAIN
chr1	70595201	70597200	GAIN
chr1	70608001	70609600	GAIN
chr1	76497601	76499600	GAIN
chr1	78611401	78612800	GAIN
chr1	78706001	78708000	GAIN
chr1	78780001	78782000	GAIN
chr1	78824801	78826800	GAIN
chr1	80612401	80614000	GAIN
chr1	81552401	81554400	GAIN
chr1	82250401	82252400	GAIN
chr1	82254001	82257200	GAIN
chr1	82263601	82282800	GAIN
chr1	85167601	85168800	GAIN
chr1	85168801	85181600	GAIN
chr1	85186401	85188400	GAIN
chr1	85189601	85194000	GAIN
chr1	85241201	85248400	GAIN
chr1	87601201	87602800	GAIN
chr1	87617201	87619200	GAIN
chr1	87774001	87776400	GAIN
chr1	89154001	89156000	GAIN
chr1	89174401	89177600	GAIN
chr1	89183201	89184800	GAIN
chr1	90903201	90906800	LOSS
chr1	90910401	90912400	LOSS
chr1	90913201	90915200	LOSS
chr1	90916001	90925600	LOSS
chr1	90936001	90938400	LOSS
chr1	90942001	90945000	LOSS
chr1	91865601	91867200	LOSS
chr1	92538801	92543600	GAIN
chr1	92550001	92552800	GAIN
chr1	92610801	92656000	GAIN
chr1	92660001	92664400	GAIN
chr1	92666401	92672800	GAIN
chr1	92674001	92675600	GAIN
chr1	92678001	92681600	GAIN
chr1	92685201	92688400	GAIN
chr1	92688801	92694000	GAIN
chr1	92705201	92708400	GAIN
chr1	92710001	92712000	GAIN
chr1	92715601	92718000	GAIN
chr1	92735601	92738000	GAIN
chr1	92760401	92772000	GAIN
chr1	92775601	92797200	GAIN
chr1	92802401	92804000	GAIN
chr1	92807201	92837600	GAIN
chr1	92838001	92856800	GAIN
chr1	92904801	92908400	GAIN
chr1	92908801	92911200	GAIN
chr1	92914801	92947600	GAIN
chr1	92952001	92953600	GAIN
chr1	92955601	92961200	GAIN
chr1	92965601	92967200	GAIN
chr1	92976001	92978800	GAIN
chr1	92982801	92994400	GAIN
chr1	92999201	93000800	GAIN
chr1	93001601	93004000	GAIN
chr1	93006801	93008800	GAIN
chr1	93011601	93015200	GAIN
chr1	93017601	93019600	GAIN
chr1	93019601	93028000	GAIN
chr1	93030801	93034000	GAIN
chr1	93038001	93040000	GAIN
chr1	93040401	93073200	GAIN
chr1	93074001	93088800	GAIN
chr1	93089201	93106400	GAIN
chr1	93109201	93119200	GAIN
chr1	93142001	93143600	GAIN
chr1	93146001	93151600	GAIN
chr1	93161601	93172000	GAIN
chr1	93175601	93178000	GAIN
chr1	93184001	93186800	GAIN
chr1	93208001	93209600	GAIN
chr1	93213601	93216800	GAIN
chr1	93253601	93255200	GAIN
chr1	93266001	93271200	GAIN
chr1	93272401	93276400	GAIN
chr1	93277601	93313600	GAIN
chr1	93318401	93320800	GAIN
chr1	93322001	93324000	GAIN
chr1	93324801	93326800	GAIN
chr1	93328401	93331600	GAIN
chr1	93337201	93339200	GAIN
chr1	93350401	93354400	GAIN
chr1	93356001	93357600	GAIN
chr1	93360401	93366000	GAIN
chr1	93376401	93378400	GAIN
chr1	93382401	93384400	GAIN
chr1	93384801	93386400	GAIN
chr1	93387201	93389200	GAIN
chr1	93391601	93423600	GAIN
chr1	93427601	93430400	GAIN
chr1	93440801	93442800	GAIN
chr1	93745201	93747200	GAIN
chr1	93782401	93784000	GAIN
chr1	93826401	93828000	GAIN
chr1	93829601	93831200	GAIN
chr1	93930001	93932400	GAIN
chr1	93976001	93979600	GAIN
chr1	94010801	94012800	GAIN
chr1	94080001	94082000	GAIN
chr1	94168801	94170800	GAIN
chr1	94712401	94714400	GAIN
chr1	94735201	94737600	GAIN
chr1	94852401	94854400	GAIN
chr1	94857201	94858000	GAIN
chr1	98512401	98514400	LOSS
chr1	98623601	98625600	LOSS
chr1	99370801	99372800	GAIN
chr1	99404001	99406400	GAIN
chr1	99408401	99411000	GAIN
chr1	99783601	99785600	GAIN
chr1	99792401	99796000	GAIN
chr1	99802401	99804000	GAIN
chr1	101294401	101296200	GAIN
chr1	101359401	101363200	GAIN
chr1	101389201	101391200	GAIN
chr1	101414801	101416400	GAIN
chr1	101428401	101431600	GAIN
chr1	101474401	101478000	GAIN
chr1	101549601	101551200	GAIN
chr1	101587601	101589600	GAIN
chr1	101592801	101594800	GAIN
chr1	101652401	101654400	GAIN
chr1	101677201	101679200	GAIN
chr1	101752001	101754000	GAIN
chr1	101754801	101756800	GAIN
chr1	101898401	101900400	GAIN
chr1	101942001	101944000	GAIN
chr1	102135201	102136800	GAIN
chr1	102140801	102143200	GAIN
chr1	102180001	102182000	GAIN
chr1	102280801	102281200	GAIN
chr1	102443601	102445600	GAIN
chr1	102471201	102473200	GAIN
chr1	102514401	102516400	GAIN
chr1	102542401	102544400	GAIN
chr1	102624801	102626800	GAIN
chr1	102632401	102634400	GAIN
chr1	102689601	102691200	GAIN
chr1	102728001	102729600	GAIN
chr1	102734801	102736800	GAIN
chr1	102763601	102770400	GAIN
chr1	102797601	102799600	GAIN
chr1	102840001	102842000	GAIN
chr1	103034601	103036400	GAIN
chr1	103046801	103049200	GAIN
chr1	103050001	103054000	GAIN
chr1	103221201	103223200	GAIN
chr1	103356401	103358400	GAIN
chr1	103454401	103456000	GAIN
chr1	104047201	104049200	GAIN
chr1	106746801	106748800	LOSS
chr1	113957601	113959600	GAIN
chr1	115276801	115278400	GAIN
chr1	115280801	115282800	GAIN
chr1	115764401	115774800	LOSS
chr1	116795601	116797600	GAIN
chr1	116867601	116870000	GAIN
chr1	116911601	116913200	GAIN
chr1	116974401	116976400	GAIN
chr1	117028801	117030400	GAIN
chr1	117038001	117040400	GAIN
chr1	117096201	117103600	LOSS
chr1	117142401	117144000	GAIN
chr1	117272401	117275600	GAIN
chr1	117398801	117403600	GAIN
chr1	117411601	117413600	GAIN
chr1	117461601	117464400	GAIN
chr1	117598401	117600200	GAIN
chr1	118254401	118256400	GAIN
chr1	118265201	118269200	GAIN
chr1	118292801	118295600	GAIN
chr1	118370801	118373200	GAIN
chr1	118395201	118397600	GAIN
chr1	118416001	118418000	GAIN
chr1	118460001	118461600	GAIN
chr1	118467201	118469200	GAIN
chr1	118489201	118491200	GAIN
chr1	121829601	121831200	GAIN
chr1	121831601	121833600	GAIN
chr1	121836001	121837600	GAIN
chr1	122002401	122004800	GAIN
chr1	122030001	122032800	GAIN
chr1	122166801	122171200	GAIN
chr1	122198001	122200400	GAIN
chr1	122240401	122242400	GAIN
chr1	122279601	122281600	GAIN
chr1	122297201	122300400	GAIN
chr1	124158401	124160000	GAIN
chr1	124178801	124182000	GAIN
chr1	124234001	124236000	GAIN
chr1	124249601	124251600	GAIN
chr1	124294001	124296000	GAIN
chr1	124296401	124298000	GAIN
chr1	124305601	124307600	GAIN
chr1	124350801	124352800	GAIN
chr1	124390801	124392800	GAIN
chr1	124400001	124403600	GAIN
chr1	124438001	124440000	GAIN
chr1	124448201	124449200	GAIN
chr1	124844401	124846400	GAIN
chr1	125172801	125175200	GAIN
chr1	125289601	125291600	GAIN
chr1	125304001	125306000	GAIN
chr1	125316401	125318800	GAIN
chr1	125322801	125324400	GAIN
chr1	125350801	125352800	GAIN
chr1	125374401	125376800	GAIN
chr1	125468801	125470800	GAIN
chr1	125537201	125540000	GAIN
chr1	125750801	125752400	GAIN
chr1	127507201	127509200	GAIN
chr1	127510401	127512000	GAIN
chr1	127530401	127532400	GAIN
chr1	132338401	132340000	GAIN
chr1	133247601	133252000	GAIN
chr1	133338401	133340400	GAIN
chr1	133482801	133485200	GAIN
chr1	133506401	133508400	GAIN
chr1	133636801	133639600	GAIN
chr1	133677201	133679600	GAIN
chr1	134013201	134014800	LOSS
chr1	134663201	134665200	GAIN
chr1	135102801	135104800	GAIN
chr1	135125201	135127600	GAIN
chr1	135132001	135133600	GAIN
chr1	135169201	135170800	GAIN
chr1	135214401	135216400	GAIN
chr1	135230001	135233200	GAIN
chr1	135413601	135416400	GAIN
chr1	135625201	135627600	GAIN
chr1	135681601	135683600	GAIN
chr1	135698401	135700000	GAIN
chr1	135714801	135716800	GAIN
chr1	135772801	135774800	GAIN
chr1	135843601	135845600	GAIN
chr1	135937601	135940000	GAIN
chr1	140225201	140227600	GAIN
chr1	142121601	142123200	GAIN
chr1	142140801	142144000	GAIN
chr1	142168401	142171200	GAIN
chr1	142541001	142557200	LOSS
chr1	142628801	142631200	GAIN
chr1	142647601	142649600	GAIN
chr1	142658001	142659600	GAIN
chr1	151620001	151621600	GAIN
chr1	151622001	151623600	GAIN
chr1	151666401	151668800	GAIN
chr1	151668801	151671200	GAIN
chr1	152056401	152058400	GAIN
chr1	152059601	152061200	GAIN
chr1	152068001	152068800	GAIN
chr1	152069001	152069600	GAIN
chr1	154571601	154573600	GAIN
chr1	155126401	155129600	GAIN
chr1	157015601	157017600	GAIN
chr1	157056801	157058800	GAIN
chr1	157068001	157070000	GAIN
chr1	157137601	157139600	GAIN
chr1	157185201	157190400	GAIN
chr1	157242401	157244400	GAIN
chr1	157274001	157276000	GAIN
chr1	157347201	157348800	GAIN
chr1	157489601	157491200	GAIN
chr1	157510001	157512400	GAIN
chr1	157523601	157525200	GAIN
chr1	157642801	157644800	GAIN
chr1	159758801	159761600	GAIN
chr1	159762001	159772400	GAIN
chr1	160098801	160101200	GAIN
chr1	160118801	160122800	GAIN
chr1	160270801	160272800	GAIN
chr1	160404801	160406800	GAIN
chr1	160444401	160446400	GAIN
chr1	160502001	160503600	GAIN
chr1	160528401	160533200	GAIN
chr1	167857601	167859200	LOSS
chr1	170285201	170288400	GAIN
chr1	170327201	170328800	GAIN
chr1	170359601	170361600	GAIN
chr1	170479601	170481600	GAIN
chr1	170826401	170828400	GAIN
chr1	170927601	170929600	GAIN
chr1	172599601	172602400	GAIN
chr1	172701601	172704000	GAIN
chr1	172749601	172751600	GAIN
chr1	172790801	172792800	GAIN
chr1	172794401	172796000	GAIN
chr1	172939201	172940400	GAIN
chr1	173633201	173634800	GAIN
chr1	173761201	173774000	LOSS
chr1	173904401	173907200	GAIN
chr1	174542201	174543200	GAIN
chr1	174543601	174546000	GAIN
chr1	174591201	174592800	GAIN
chr1	174636401	174640400	GAIN
chr1	174944801	174947200	GAIN
chr1	175096001	175098000	GAIN
chr1	175133601	175135200	GAIN
chr1	175888401	175890000	GAIN
chr1	175942001	175960800	GAIN
chr1	177564801	177566800	GAIN
chr1	177578801	177580800	GAIN
chr1	177682801	177684800	GAIN
chr1	177698001	177700400	GAIN
chr1	177712801	177715600	GAIN
chr1	177758801	177760200	GAIN
chr1	177876001	177878400	GAIN
chr1	178359001	178366400	LOSS
chr1	178368001	178370000	GAIN
chr1	178442001	178444000	GAIN
chr1	178633201	178638000	LOSS
chr1	178656401	178658400	GAIN
chr1	178746801	178748800	GAIN
chr1	179174201	179179800	LOSS
chr1	189794401	189803200	LOSS
chr1	192292801	192295600	GAIN
chr1	192405601	192407600	GAIN
chr1	192462001	192463600	GAIN
chr1	192469601	192471200	GAIN
chr1	192476801	192479600	GAIN
chr1	192541201	192544000	GAIN
chr1	193052401	193054000	GAIN
chr1	193084401	193086000	GAIN
chr1	193191201	193193200	GAIN
chr1	193504401	193506000	GAIN
chr1	193752801	193754400	GAIN
chr1	194695601	194708000	LOSS
chr1	195087601	195089600	GAIN
chr1	195104401	195106400	GAIN
chr1	195237201	195240400	GAIN
chr1	195295201	195297200	GAIN
chr1	195443201	195445200	GAIN
chr1	195626401	195628400	GAIN
chr1	195632801	195634400	GAIN
chr1	195780401	195782400	GAIN
chr1	195793201	195795200	GAIN
chr1	195798801	195800800	GAIN
chr1	195809201	195812400	GAIN
chr1	196349601	196352000	GAIN
chr1	196420401	196422800	GAIN
chr1	196454001	196456800	GAIN
chr1	196459601	196461200	GAIN
chr1	196464001	196465600	GAIN
chr1	196517201	196519600	GAIN
chr1	196545201	196546800	GAIN
chr1	196571601	196573200	GAIN
chr1	196601201	196603200	GAIN
chr1	196702801	196704800	GAIN
chr1	196772801	196774800	GAIN
chr1	196822001	196824400	GAIN
chr1	196859601	196861600	GAIN
chr1	196918401	196920800	GAIN
chr1	196987601	196989200	GAIN
chr1	197084001	197085600	GAIN
chr1	197188401	197190000	GAIN
chr1	197194401	197196400	GAIN
chr1	197203201	197205600	GAIN
chr1	197233601	197235200	GAIN
chr1	197236401	197238000	GAIN
chr1	197585201	197587200	GAIN
chr1	197758401	197760400	GAIN
chr1	197833601	197836400	GAIN
chr1	197892801	197894800	GAIN
chr1	197916001	197918000	GAIN
chr1	197921601	197923200	GAIN
chr1	197949201	197952000	GAIN
chr1	197958801	197960800	GAIN
chr1	198041601	198044000	GAIN
chr1	198044401	198045200	GAIN
chr1	198047601	198050400	GAIN
chr1	198290801	198293600	GAIN
chr1	198438401	198440400	GAIN
chr1	198469601	198471600	GAIN
chr1	198594401	198596000	GAIN
chr1	198652401	198655200	GAIN
chr1	198680401	198682400	GAIN
chr1	198689601	198691600	GAIN
chr1	198754801	198759200	GAIN
chr1	199517201	199519200	GAIN
chr1	199598801	199600800	GAIN
chr1	199624401	199634400	GAIN
chr1	199693601	199696000	GAIN
chr1	199966001	199967600	GAIN
chr1	200034001	200036000	GAIN
chr1	200064801	200066800	GAIN
chr1	200080401	200082000	GAIN
chr1	200136801	200138800	GAIN
chr1	200180401	200182000	GAIN
chr1	200274401	200278000	GAIN
chr1	200316801	200321200	GAIN
chr1	200493601	200495600	GAIN
chr1	201179201	201180600	GAIN
chr1	201389601	201392400	GAIN
chr1	201392801	201396000	GAIN
chr1	201398401	201400000	GAIN
chr1	201402001	201403600	GAIN
chr1	201407601	201410800	GAIN
chr1	201412801	201420000	GAIN
chr1	201425201	201428400	GAIN
chr1	201430801	201435200	GAIN
chr1	201439201	201441600	GAIN
chr1	201442401	201446000	GAIN
chr1	201966401	201969600	GAIN
chr1	201971201	201974000	GAIN
chr1	208686401	208688800	GAIN
chr1	208721201	208724400	GAIN
chr1	208756001	208757600	GAIN
chr1	208779201	208781200	GAIN
chr1	208819601	208821600	GAIN
chr1	208872801	208875200	GAIN
chr1	208902801	208904800	GAIN
chr1	208910801	208913600	GAIN
chr1	208926001	208928000	GAIN
chr1	208972801	208974400	GAIN
chr1	208992401	208994000	GAIN
chr1	209003601	209005600	GAIN
chr1	209551601	209566800	LOSS
chr1	209567601	209571800	LOSS
chr1	209825601	209827600	GAIN
chr1	209836801	209838800	GAIN
chr1	209990401	209992000	GAIN
chr1	210012801	210014400	GAIN
chr1	210130801	210132800	GAIN
chr1	210290401	210292400	GAIN
chr1	210367201	210369200	GAIN
chr1	210434801	210436800	GAIN
chr1	210475201	210477200	GAIN
chr1	211186001	211188000	GAIN
chr1	211218001	211220000	GAIN
chr1	211761601	211763600	GAIN
chr1	211764801	211766800	GAIN
chr1	211771601	211773200	GAIN
chr1	211794801	211796800	GAIN
chr1	211834401	211836400	GAIN
chr1	211838001	211840000	GAIN
chr1	211854001	211856000	GAIN
chr1	211933601	211937200	GAIN
chr1	211983201	211984800	GAIN
chr1	212046801	212048800	GAIN
chr1	212085601	212087600	GAIN
chr1	212206801	212208800	GAIN
chr1	212239601	212241200	GAIN
chr1	212970801	212972800	GAIN
chr1	213002401	213004400	GAIN
chr1	213010001	213012000	GAIN
chr1	213094001	213096400	GAIN
chr1	213196001	213198000	GAIN
chr1	213209601	213211600	GAIN
chr1	213230801	213232800	GAIN
chr1	213284801	213287600	GAIN
chr1	213310001	213312000	GAIN
chr1	213453601	213455200	GAIN
chr1	213517201	213519200	GAIN
chr1	213782401	213784400	GAIN
chr1	213951601	213953200	GAIN
chr1	214022801	214026400	GAIN
chr1	214041601	214043200	GAIN
chr1	214043601	214045600	GAIN
chr1	214051601	214053200	GAIN
chr1	214068801	214070800	GAIN
chr1	214154401	214156000	GAIN
chr1	214157601	214160000	GAIN
chr1	214206001	214208800	GAIN
chr1	214248001	214250400	GAIN
chr1	214251601	214253200	GAIN
chr1	214253601	214255200	GAIN
chr1	214285601	214287200	GAIN
chr1	214498001	214500400	GAIN
chr1	214507601	214509600	GAIN
chr1	214520401	214522400	GAIN
chr1	214540401	214544400	GAIN
chr1	214582001	214583600	GAIN
chr1	214583601	214585600	GAIN
chr1	214587201	214588800	GAIN
chr1	214590801	214593200	GAIN
chr1	214594401	214596400	GAIN
chr1	214599201	214601200	GAIN
chr1	214625601	214628000	GAIN
chr1	214644001	214645600	GAIN
chr1	214714001	214716000	GAIN
chr1	214734001	214736000	GAIN
chr1	216048201	216048800	GAIN
chr1	217715201	217716800	GAIN
chr1	217731601	217733600	GAIN
chr1	217794001	217795600	GAIN
chr1	217796401	217798000	GAIN
chr1	217819601	217821600	GAIN
chr1	217835201	217837200	GAIN
chr1	217905201	217907200	GAIN
chr1	217913601	217915600	GAIN
chr1	217973601	217975600	GAIN
chr1	219996801	219998400	GAIN
chr1	220006001	220008400	GAIN
chr1	220023201	220026000	GAIN
chr1	220028001	220030000	GAIN
chr1	220041601	220043600	GAIN
chr1	220053601	220055600	GAIN
chr1	220116401	220118400	GAIN
chr1	220124401	220126000	GAIN
chr1	220128401	220135600	GAIN
chr1	220224801	220226800	GAIN
chr1	220280801	220283600	GAIN
chr1	220292401	220294400	GAIN
chr1	220306401	220309200	GAIN
chr1	220364401	220367200	GAIN
chr1	220696001	220697600	GAIN
chr1	220698001	220699600	GAIN
chr1	220701601	220702400	GAIN
chr1	221681201	221682800	GAIN
chr1	223959001	223960000	GAIN
chr1	224058001	224060000	GAIN
chr1	224060401	224062400	GAIN
chr1	224088401	224090000	GAIN
chr1	224107201	224109200	GAIN
chr1	224175201	224177200	GAIN
chr1	224178801	224181200	GAIN
chr1	224297201	224299600	GAIN
chr1	224336001	224338400	GAIN
chr1	224349601	224351600	GAIN
chr1	224359201	224361200	GAIN
chr1	224653601	224656400	GAIN
chr1	225402801	225404800	GAIN
chr1	225423601	225426000	GAIN
chr1	225446401	225448400	GAIN
chr1	225460001	225462000	GAIN
chr1	225476401	225478000	GAIN
chr1	225478001	225480000	GAIN
chr1	226150801	226156000	GAIN
chr1	226210801	226214400	GAIN
chr1	226380801	226384800	GAIN
chr1	226402001	226404000	GAIN
chr1	226454001	226456000	GAIN
chr1	226521201	226523200	GAIN
chr1	226591201	226593200	GAIN
chr1	226694001	226696000	GAIN
chr1	226806801	226808800	GAIN
chr1	226888801	226891200	GAIN
chr1	226994401	226996000	GAIN
chr1	227014801	227016800	GAIN
chr1	227396401	227398400	GAIN
chr1	227458801	227460800	GAIN
chr1	227511601	227513600	GAIN
chr1	227618401	227620400	GAIN
chr1	227660801	227662800	GAIN
chr1	227668001	227670800	GAIN
chr1	228653201	228655200	LOSS
chr1	228656001	228662000	LOSS
chr1	228662801	228673200	LOSS
chr1	228686401	228700400	LOSS
chr1	228703601	228705200	LOSS
chr1	229937001	229941600	LOSS
chr1	231579801	231581600	GAIN
chr1	231723201	231725200	GAIN
chr1	231741601	231743200	GAIN
chr1	231743601	231745200	GAIN
chr1	231971801	231976000	GAIN
chr1	232023201	232025200	GAIN
chr1	232078801	232080400	GAIN
chr1	232101201	232103600	GAIN
chr1	232117601	232121200	GAIN
chr1	232180801	232182800	GAIN
chr1	233003601	233005600	GAIN
chr1	233036401	233038400	GAIN
chr1	233084401	233086800	GAIN
chr1	233150401	233154000	GAIN
chr1	233181601	233183600	GAIN
chr1	233192401	233194000	GAIN
chr1	233197401	233201000	LOSS
chr1	233238401	233240400	GAIN
chr1	233315601	233322000	GAIN
chr1	233346001	233347600	GAIN
chr1	233476601	233487200	GAIN
chr1	233487601	233489600	GAIN
chr1	233678001	233680000	GAIN
chr1	233750801	233755200	GAIN
chr1	233755601	233757200	GAIN
chr1	233772001	233773600	GAIN
chr1	233794801	233797200	GAIN
chr1	233849201	233851200	GAIN
chr1	233874401	233876400	GAIN
chr1	233910001	233912000	GAIN
chr1	233956801	233958800	GAIN
chr1	233959601	233961200	GAIN
chr1	233991601	233994400	GAIN
chr1	234017201	234019600	GAIN
chr1	234727201	234729600	GAIN
chr1	235004401	235006400	GAIN
chr1	235046801	235048400	GAIN
chr1	235098801	235100800	GAIN
chr1	235116001	235118000	GAIN
chr1	235146801	235148400	GAIN
chr1	235153601	235155600	GAIN
chr1	235174801	235177600	GAIN
chr1	235232401	235234400	GAIN
chr1	235278401	235280400	GAIN
chr1	235302401	235304400	GAIN
chr1	235335601	235337200	GAIN
chr1	236709601	236714000	GAIN
chr1	236714801	236723200	GAIN
chr1	236725201	236728800	GAIN
chr1	236912801	236914400	LOSS
chr1	242610801	242612400	GAIN
chr1	242712001	242713600	GAIN
chr1	242714001	242715600	GAIN
chr1	242740801	242746800	GAIN
chr1	243486801	243489200	GAIN
chr1	243489601	243491600	GAIN
chr1	243501601	243504800	GAIN
chr1	243539201	243541200	GAIN
chr1	243558001	243560400	GAIN
chr1	243570401	243572400	GAIN
chr1	243696401	243698400	GAIN
chr1	243758001	243760000	GAIN
chr1	243781201	243784400	GAIN
chr1	243815601	243817200	GAIN
chr1	243850801	243852400	GAIN
chr1	243868801	243871200	GAIN
chr1	243872001	243874000	GAIN
chr1	243902001	243904000	GAIN
chr1	243926801	243929600	GAIN
chr1	243966401	243968400	GAIN
chr1	244018801	244020800	GAIN
chr1	244113601	244116400	GAIN
chr1	244810401	244812800	GAIN
chr1	245286401	245288400	GAIN
chr1	245298401	245300400	GAIN
chr1	245364801	245366800	GAIN
chr1	245371201	245372800	GAIN
chr1	245377601	245379200	GAIN
chr1	245563601	245565600	GAIN
chr1	245595201	245596800	GAIN
chr1	245605201	245607200	GAIN
chr1	245616801	245619200	GAIN
chr1	245642001	245644400	GAIN
chr1	245664001	245666000	GAIN
chr1	245681601	245683600	GAIN
chr1	245684001	245685600	GAIN
chr1	245686001	245688400	GAIN
chr1	245730001	245732000	GAIN
chr1	245736801	245738400	GAIN
chr1	245974001	245979200	LOSS
chr1	245979601	245983600	LOSS
chr1	247269201	247270800	GAIN
chr1	247302001	247303600	GAIN
chr1	247358001	247359600	GAIN
chr1	247362401	247364800	GAIN
chr1	247379201	247381200	GAIN
chr1	247381201	247398000	LOSS
chr1	247400001	247402800	LOSS
chr1	249286801	249288400	GAIN
chr1	249319601	249321600	GAIN
chr1	249562401	249564400	GAIN
chr1	249644401	249646000	GAIN
chr1	249654801	249656400	GAIN
chr1	249656801	249659200	GAIN
chr1	249718001	249720000	GAIN
chr1	252407201	252412400	LOSS
chr1	252496401	252500000	LOSS
chr1	252958801	252962400	LOSS
chr1	253620801	253721000	GAIN
chr1	254664801	254666800	LOSS
chr1	255261401	255266400	LOSS
chr1	257986001	257988000	GAIN
chr1	258037601	258040000	GAIN
chr1	258052801	258054400	GAIN
chr1	258090001	258092800	GAIN
chr1	258106801	258108800	GAIN
chr1	258116001	258118000	GAIN
chr1	258131201	258132800	GAIN
chr1	258136801	258138400	GAIN
chr1	258146801	258148800	GAIN
chr1	258174801	258176800	GAIN
chr1	258196401	258198400	GAIN
chr1	258209601	258212000	GAIN
chr1	258369201	258373600	GAIN
chr1	258500401	258502400	GAIN
chr1	258511201	258512800	GAIN
chr1	258528801	258530800	GAIN
chr1	258582001	258584000	GAIN
chr1	258849201	258851200	GAIN
chr1	258851601	258853200	GAIN
chr1	258889201	258891200	GAIN
chr1	258901601	258903600	GAIN
chr1	259166801	259171200	GAIN
chr1	260108001	260112200	LOSS
chr1	261686801	261688400	LOSS
chr1	261857601	261859600	LOSS
chr1	261958401	261960000	LOSS
chr1	261960401	261962000	LOSS
chr1	261964801	261973600	LOSS
chr1	261998001	262000400	LOSS
chr1	262003601	262010400	LOSS
chr1	262166001	262174200	LOSS
chr1	262500401	262502400	GAIN
chr1	262504801	262506800	GAIN
chr1	262509601	262530800	GAIN
chr1	262533201	262536000	GAIN
chr1	262537601	262565600	GAIN
chr1	262568801	262573600	GAIN
chr1	262577201	262582400	GAIN
chr1	262584401	262593200	GAIN
chr1	262597401	262636000	GAIN
chr1	262649801	262692600	GAIN
chr1	262699001	262721400	GAIN
chr1	262721401	262724800	LOSS
chr1	262726001	262728000	LOSS
chr1	262728401	262730400	LOSS
chr1	262735001	262760000	GAIN
chr1	262760401	262763200	GAIN
chr1	262764001	262766000	GAIN
chr1	262777201	262795800	GAIN
chr1	262804001	262814600	GAIN
chr1	262821201	263006800	GAIN
chr1	263008401	263010000	GAIN
chr1	263022401	263024000	GAIN
chr1	263028001	263029600	GAIN
chr1	263041601	263043600	GAIN
chr1	263050401	263052000	GAIN
chr1	263058001	263060000	GAIN
chr1	263066001	263069200	GAIN
chr1	263076001	263079200	GAIN
chr1	263084001	263085600	GAIN
chr1	263086801	263089600	GAIN
chr1	263092001	263098800	GAIN
chr1	263101601	263103200	GAIN
chr1	263107201	263108800	GAIN
chr1	263110001	263111600	GAIN
chr1	263112001	263113600	GAIN
chr1	263116401	263120400	GAIN
chr1	263127601	263130800	GAIN
chr1	263133601	263135200	GAIN
chr1	263135201	263137200	GAIN
chr1	263140801	263142400	GAIN
chr1	263144801	263146400	GAIN
chr1	263151601	263156000	GAIN
chr1	263164001	263167200	GAIN
chr1	263176801	263178400	GAIN
chr1	263184401	263186000	GAIN
chr1	263191601	263195200	GAIN
chr1	263227201	263230800	GAIN
chr1	263236801	263239200	GAIN
chr1	263247201	263250800	GAIN
chr1	263252801	263255600	GAIN
chr1	263257601	263259200	GAIN
chr1	263268401	263270800	GAIN
chr1	263271201	263272800	GAIN
chr1	263274801	263276800	GAIN
chr1	263283201	263285200	GAIN
chr1	263285601	263290000	GAIN
chr1	263291201	263293600	GAIN
chr1	263296801	263343200	GAIN
chr1	263343201	263344800	GAIN
chr1	263346401	263417600	GAIN
chr1	263417601	263419600	GAIN
chr1	263420001	263422400	GAIN
chr1	263424801	263431600	GAIN
chr1	263439201	263443200	GAIN
chr1	263449601	263492000	GAIN
chr1	263492401	263500000	GAIN
chr1	263502801	263504800	GAIN
chr1	263506401	263512000	GAIN
chr1	263514801	263521600	GAIN
chr1	263524401	263530800	GAIN
chr1	263535201	263550800	GAIN
chr1	263551201	263557600	GAIN
chr1	263558801	263568800	GAIN
chr1	263569201	263582000	GAIN
chr1	263589401	263633600	GAIN
chr1	263636401	263640000	LOSS
chr1	263642001	263677600	GAIN
chr1	263677601	263701600	GAIN
chr1	263709601	263712800	GAIN
chr1	263714401	263722000	GAIN
chr1	263726001	263727600	GAIN
chr1	264220001	264221600	LOSS
chr1	266047801	266049600	LOSS
chr1	266065601	266068000	LOSS
chr1	267051201	267053200	LOSS
chr1	267130801	267132800	LOSS
chr1	268074801	268076400	LOSS
chr1	268121601	268123600	LOSS
chr1	268126401	268129600	LOSS
chr1	268131601	268156000	LOSS
chr1	268374401	268376400	LOSS
chr1	268502801	268504400	LOSS
chr1	268603601	268605200	LOSS
chr1	268621601	268623600	LOSS
chr1	268634401	268636400	LOSS
chr1	268648401	268650400	LOSS
chr1	268750001	268752000	LOSS
chr1	269007601	269010000	LOSS
chr1	269040401	269042400	LOSS
chr1	269068401	269070800	LOSS
chr1	269098801	269101600	LOSS
chr1	269198401	269200000	LOSS
chr1	269277201	269279200	LOSS
chr1	269283201	269285200	LOSS
chr1	269316401	269318800	LOSS
chr1	269324001	269326000	LOSS
chr1	269339601	269341600	LOSS
chr1	269345201	269347200	LOSS
chr1	269525601	269527600	LOSS
chr1	269542001	269544000	LOSS
chr1	269579601	269581600	LOSS
chr1	269632001	269634000	LOSS
chr1	269666801	269668800	LOSS
chr1	269905601	269907200	LOSS
chr1	269908001	269910000	LOSS
chr1	269932801	269934800	LOSS
chr1	269942001	269944000	LOSS
chr1	269962001	269963600	LOSS
chr1	270077601	270079600	LOSS
chr1	270187801	270189200	LOSS
chr1	270424801	270427200	LOSS
chr1	270471201	270472800	LOSS
chr1	270472801	270474800	LOSS
chr1	270588001	270590000	LOSS
chr1	270599201	270600800	LOSS
chr1	270795201	270797200	LOSS
chr1	271015601	271017600	LOSS
chr1	271037201	271039200	LOSS
chr1	271040001	271041600	LOSS
chr1	271099201	271100800	LOSS
chr1	271110801	271112800	LOSS
chr1	271294801	271296400	LOSS
chr1	271372401	271374400	LOSS
chr1	271438001	271440000	LOSS
chr1	271459601	271462400	LOSS
chr1	271470401	271473600	LOSS
chr1	271482801	271485600	LOSS
chr1	271972001	271974000	LOSS
chr1	271996801	271998400	LOSS
chr1	272076801	272078400	LOSS
chr1	272118001	272120000	LOSS
chr1	272200801	272202400	LOSS
chr1	272208801	272210800	LOSS
chr1	272243601	272245600	LOSS
chr1	272264801	272266800	LOSS
chr1	272271201	272273200	LOSS
chr1	272292801	272294800	LOSS
chr1	272323201	272325200	LOSS
chr1	272332401	272335600	LOSS
chr1	272350001	272352400	LOSS
chr1	272354401	272356400	LOSS
chr1	272380401	272382800	LOSS
chr1	272760001	272761600	LOSS
chr1	272809201	272810800	LOSS
chr1	273158401	273160800	LOSS
chr1	273500001	273501600	LOSS
chr1	273511201	273513200	LOSS
chr1	273533201	273536400	LOSS
chr1	273563201	273565200	LOSS
chr1	273588001	273589600	LOSS
chr1	273902401	273904400	LOSS
chr1	273904801	273907200	LOSS
chr1	273935201	273937200	LOSS
chr1	274165201	274167200	LOSS
chr1	274225201	274226800	LOSS
chr1	274308001	274310000	LOSS
chr10	3733401	3740200	LOSS
chr10	13627601	13629200	LOSS
chr10	13712801	13714800	LOSS
chr10	13798801	13800800	LOSS
chr10	13880401	13882400	LOSS
chr10	13886001	13887600	LOSS
chr10	14273601	14275200	LOSS
chr10	14352401	14354400	LOSS
chr10	14397201	14399200	LOSS
chr10	14468401	14470400	LOSS
chr10	14527601	14529600	LOSS
chr10	14538801	14540800	LOSS
chr10	15123001	15130800	GAIN
chr10	15290601	15293600	GAIN
chr10	15294001	15296400	GAIN
chr10	15296401	15298800	GAIN
chr10	15298801	15306800	GAIN
chr10	15307201	15309600	GAIN
chr10	15311201	15313200	GAIN
chr10	15313201	15316400	GAIN
chr10	15390001	15392400	LOSS
chr10	17418801	17420400	LOSS
chr10	17502401	17504000	LOSS
chr10	17515601	17517200	LOSS
chr10	17536401	17538000	LOSS
chr10	17547201	17548800	LOSS
chr10	17553201	17554800	LOSS
chr10	17555601	17557600	LOSS
chr10	17573201	17574800	LOSS
chr10	17588401	17590000	LOSS
chr10	17596001	17598000	LOSS
chr10	17612001	17614000	LOSS
chr10	17621201	17626400	LOSS
chr10	17689601	17692400	LOSS
chr10	17904401	17906000	LOSS
chr10	17926001	17928400	LOSS
chr10	18804401	18808200	LOSS
chr10	18862401	18866000	LOSS
chr10	19142001	19192800	GAIN
chr10	19250201	19270400	GAIN
chr10	19271201	19274400	GAIN
chr10	19274801	19300000	GAIN
chr10	19300401	19304200	GAIN
chr10	19414601	19499600	GAIN
chr10	19508801	19510200	LOSS
chr10	19689601	19691600	LOSS
chr10	19739201	19740800	LOSS
chr10	19766801	19768400	LOSS
chr10	19770401	19772400	LOSS
chr10	19832401	19834400	LOSS
chr10	19844801	19849200	LOSS
chr10	19889201	19891200	LOSS
chr10	19900001	19902400	LOSS
chr10	21159201	21161200	GAIN
chr10	22858801	22860800	LOSS
chr10	22864801	22866400	LOSS
chr10	22872801	22874800	LOSS
chr10	22886001	22888000	LOSS
chr10	22918401	22920400	LOSS
chr10	22933201	22934800	LOSS
chr10	22962001	22963600	LOSS
chr10	22967201	22969600	LOSS
chr10	23040801	23042800	LOSS
chr10	23050001	23052800	LOSS
chr10	23055601	23057200	LOSS
chr10	23066001	23067600	LOSS
chr10	23069601	23071200	LOSS
chr10	23075201	23077600	LOSS
chr10	23143601	23145600	LOSS
chr10	23161601	23164400	LOSS
chr10	23190001	23191600	LOSS
chr10	23346401	23348400	LOSS
chr10	23396001	23397600	LOSS
chr10	23427201	23429200	LOSS
chr10	23470401	23472800	LOSS
chr10	23523201	23525200	LOSS
chr10	23547601	23550000	LOSS
chr10	23567601	23570800	LOSS
chr10	23643201	23644800	LOSS
chr10	23878401	23880400	LOSS
chr10	23956401	23958400	LOSS
chr10	23969601	23972000	LOSS
chr10	24182401	24184800	LOSS
chr10	24360801	24362400	LOSS
chr10	24932201	24976000	GAIN
chr10	25027601	25082400	GAIN
chr10	25082801	25085600	GAIN
chr10	25085601	25140800	GAIN
chr10	25422801	25424400	LOSS
chr10	27706401	27708400	LOSS
chr10	27785601	27788800	LOSS
chr10	29681201	29683200	LOSS
chr10	29683601	29685200	LOSS
chr10	29686001	29692000	LOSS
chr10	29693201	29695200	LOSS
chr10	29699601	29702800	LOSS
chr10	29725201	29737200	LOSS
chr10	29739601	29742400	LOSS
chr10	29742801	29748200	LOSS
chr10	31234401	31240400	LOSS
chr10	31763001	31764800	GAIN
chr10	34398401	34404000	LOSS
chr10	34589601	34592000	GAIN
chr10	35620801	35642000	GAIN
chr10	35724401	35726400	GAIN
chr10	35801601	35802800	GAIN
chr10	35844801	35847200	GAIN
chr10	35864801	35866800	GAIN
chr10	35896401	35898400	GAIN
chr10	36368001	36370000	GAIN
chr10	36371601	36373200	GAIN
chr10	36387601	36389600	GAIN
chr10	36421201	36423200	GAIN
chr10	37334601	37463200	LOSS
chr10	37484201	37485200	GAIN
chr10	37588001	37590000	GAIN
chr10	38129201	38130800	GAIN
chr10	39168801	39173200	LOSS
chr10	40609401	40612000	LOSS
chr10	41517601	41519600	LOSS
chr10	41544001	41546800	LOSS
chr10	42086401	42099200	GAIN
chr10	45642001	45644000	GAIN
chr10	45652801	45654800	GAIN
chr10	45665201	45669200	GAIN
chr10	49249601	49262800	LOSS
chr10	50058201	50059200	GAIN
chr10	50088801	50090800	GAIN
chr10	50103601	50105600	GAIN
chr10	55304201	55332200	GAIN
chr10	55739201	55743200	LOSS
chr10	59836001	59838000	LOSS
chr10	59846401	59850800	LOSS
chr10	60540801	60542400	LOSS
chr10	60617601	60619600	LOSS
chr10	62088801	62090800	GAIN
chr10	62113601	62116000	GAIN
chr10	62128001	62130000	GAIN
chr10	62139601	62144400	GAIN
chr10	62145601	62147200	GAIN
chr10	62164001	62166000	GAIN
chr10	62171601	62173600	GAIN
chr10	62198001	62199600	GAIN
chr10	62202401	62204400	GAIN
chr10	62222401	62224800	GAIN
chr10	62256801	62259200	GAIN
chr10	62272801	62274400	GAIN
chr10	62284401	62286000	GAIN
chr10	62719601	62721600	GAIN
chr10	63388401	63390400	LOSS
chr10	63392801	63394600	LOSS
chr10	63405201	63406800	LOSS
chr10	63739201	63750000	GAIN
chr10	63750401	63760400	GAIN
chr10	63762401	63764000	GAIN
chr10	63768001	63809000	GAIN
chr10	63818401	63837600	GAIN
chr10	63919201	63921200	LOSS
chr10	64761601	64763200	LOSS
chr10	64818001	64820000	LOSS
chr10	64864801	64867200	LOSS
chr10	64890801	64892800	LOSS
chr10	64918801	64920800	LOSS
chr10	64999201	65000800	LOSS
chr10	65040801	65043200	LOSS
chr10	65314001	65316000	LOSS
chr10	65407601	65409600	LOSS
chr10	67176801	67178400	LOSS
chr10	67792801	67794400	LOSS
chr10	67810401	67812000	LOSS
chr10	67817201	67819200	LOSS
chr10	67823601	67826000	LOSS
chr10	68224001	68225600	LOSS
chr10	68289201	68290800	LOSS
chr10	68404001	68406800	LOSS
chr10	68440401	68442400	LOSS
chr10	68541601	68545600	LOSS
chr10	68702001	68704400	LOSS
chr10	68704401	68706000	LOSS
chr11	114801	117200	LOSS
chr11	119201	121600	LOSS
chr11	293201	295200	LOSS
chr11	320001	322800	LOSS
chr11	330401	332800	LOSS
chr11	336001	338400	LOSS
chr11	341201	342800	LOSS
chr11	344001	345600	LOSS
chr11	346401	349600	LOSS
chr11	390401	392000	LOSS
chr11	392401	394000	LOSS
chr11	426001	427600	LOSS
chr11	453201	454800	LOSS
chr11	484801	486800	LOSS
chr11	586001	587600	LOSS
chr11	588401	590400	LOSS
chr11	601601	603600	LOSS
chr11	613201	614800	LOSS
chr11	624401	627600	LOSS
chr11	645601	649600	LOSS
chr11	677601	679600	LOSS
chr11	701201	703200	LOSS
chr11	715201	718400	LOSS
chr11	753601	755200	LOSS
chr11	962001	964000	LOSS
chr11	978401	980400	LOSS
chr11	1212801	1214800	LOSS
chr11	1216801	1218400	LOSS
chr11	1220001	1221600	LOSS
chr11	1246401	1248000	LOSS
chr11	1253601	1255600	LOSS
chr11	1290001	1292000	LOSS
chr11	1386001	1387200	LOSS
chr11	1390401	1392400	LOSS
chr11	2442401	2444400	LOSS
chr11	2450401	2452000	LOSS
chr11	2479601	2481600	LOSS
chr11	2603601	2605600	LOSS
chr11	2645201	2647200	LOSS
chr11	2776801	2778400	LOSS
chr11	2854801	2856800	LOSS
chr11	2865601	2867600	LOSS
chr11	3061601	3063600	LOSS
chr11	3072001	3073600	LOSS
chr11	3242401	3244400	LOSS
chr11	3302801	3304800	LOSS
chr11	3395601	3397600	LOSS
chr11	4304001	4306000	LOSS
chr11	4336401	4338000	LOSS
chr11	4338401	4340000	LOSS
chr11	4402001	4404400	LOSS
chr11	4464801	4466800	LOSS
chr11	4554801	4556800	LOSS
chr11	4596001	4597600	LOSS
chr11	4728401	4730400	LOSS
chr11	4811201	4813200	LOSS
chr11	4835601	4837600	LOSS
chr11	4927201	4929600	LOSS
chr11	5038401	5040400	LOSS
chr11	5128001	5129600	LOSS
chr11	5299201	5300800	LOSS
chr11	5306401	5308400	LOSS
chr11	5317201	5319600	LOSS
chr11	5374801	5377200	LOSS
chr11	6393601	6398800	LOSS
chr11	6901601	6903200	LOSS
chr11	17449601	17455200	LOSS
chr11	18808401	18810400	GAIN
chr11	19436001	19438000	LOSS
chr11	19442801	19444800	LOSS
chr11	19446401	19448800	LOSS
chr11	19449201	19451200	LOSS
chr11	19451601	19453200	LOSS
chr11	19456001	19458400	LOSS
chr11	19459601	19461600	LOSS
chr11	19488401	19490000	LOSS
chr11	19495201	19496800	LOSS
chr11	19500801	19503200	LOSS
chr11	19508001	19512400	LOSS
chr11	19512401	19514400	LOSS
chr11	19514801	19516400	LOSS
chr11	19522001	19524000	LOSS
chr11	19734401	19768400	LOSS
chr11	19771601	19774000	LOSS
chr11	19785201	19786800	LOSS
chr11	19790001	19816000	LOSS
chr11	19819201	19824400	LOSS
chr11	19833201	19839200	LOSS
chr11	21729201	21731200	LOSS
chr11	21757601	21759600	LOSS
chr11	21798001	21800800	LOSS
chr11	21823201	21824800	LOSS
chr11	21830001	21833200	LOSS
chr11	21841201	21844000	LOSS
chr11	21877601	21880400	LOSS
chr11	21896801	21899200	LOSS
chr11	21954001	21956400	LOSS
chr11	21958001	21960000	LOSS
chr11	21965601	21967200	LOSS
chr11	21968401	21971200	LOSS
chr11	25462401	25464400	LOSS
chr11	25473601	25475200	LOSS
chr11	25488801	25490400	LOSS
chr11	25517601	25519600	LOSS
chr11	25981601	25984000	LOSS
chr11	26041201	26044800	LOSS
chr11	26074401	26076400	LOSS
chr11	26106801	26109200	LOSS
chr11	29793601	29795600	GAIN
chr11	29936801	29938800	GAIN
chr11	30803201	30805200	GAIN
chr11	31582401	31584000	GAIN
chr11	32457201	32458000	GAIN
chr11	33670001	33672000	GAIN
chr11	33672401	33674400	GAIN
chr11	33764001	33766800	GAIN
chr11	33825601	33828400	GAIN
chr11	33830801	33833600	GAIN
chr11	33838801	33840800	GAIN
chr11	33848001	33850000	GAIN
chr11	33961601	33963600	GAIN
chr11	34055201	34058400	GAIN
chr11	34544001	34554000	GAIN
chr11	35913601	35918400	GAIN
chr11	36174001	36190000	LOSS
chr11	37145201	37148400	GAIN
chr11	37838001	37840000	GAIN
chr11	38718801	38720800	GAIN
chr11	38721601	38723600	GAIN
chr11	38941201	38943200	GAIN
chr11	40956001	40957600	GAIN
chr11	40998001	41000000	GAIN
chr11	41018401	41020000	GAIN
chr11	42087401	42092600	LOSS
chr11	42937201	42939200	GAIN
chr11	43059601	43066000	GAIN
chr11	43652801	43654400	GAIN
chr11	53542001	53545200	GAIN
chr11	53872401	53877000	LOSS
chr11	54112001	54128400	LOSS
chr11	55273601	55275600	GAIN
chr11	55299201	55301200	GAIN
chr11	56032801	56033600	GAIN
chr11	56038201	56039600	GAIN
chr11	56040001	56043600	GAIN
chr11	56044001	56086800	GAIN
chr11	57308801	57363800	LOSS
chr11	60106401	60111600	LOSS
chr11	63186401	63188000	GAIN
chr11	64404401	64408400	LOSS
chr11	64410801	64424400	LOSS
chr11	64427601	64431600	LOSS
chr11	64432801	64435200	LOSS
chr11	64436001	64444000	LOSS
chr11	64448801	64450800	LOSS
chr11	64467401	64510600	GAIN
chr11	64525001	64560000	GAIN
chr11	64612001	64620000	LOSS
chr11	64621801	64628800	GAIN
chr11	64631201	64635200	GAIN
chr11	64639201	64657600	GAIN
chr11	64660801	64670400	GAIN
chr11	64677201	64718600	GAIN
chr11	64754801	64820000	GAIN
chr11	64840201	64908400	GAIN
chr11	64916601	64976400	GAIN
chr11	64982801	64984400	GAIN
chr11	64985601	64987200	GAIN
chr11	64990001	65002800	GAIN
chr11	65004401	65007600	GAIN
chr11	65008001	65024400	GAIN
chr11	65026801	65029200	GAIN
chr11	65029601	65031200	GAIN
chr11	65031601	65034000	GAIN
chr11	66398401	66400000	LOSS
chr11	66400001	66402400	LOSS
chr11	66406001	66407600	LOSS
chr11	67608001	67610000	LOSS
chr11	67629201	67631200	LOSS
chr11	67679201	67681200	LOSS
chr11	68365601	68368000	LOSS
chr11	68489201	68491200	LOSS
chr11	76062001	76064400	LOSS
chr11	77268801	77270800	LOSS
chr11	77279601	77281600	LOSS
chr11	77301201	77303200	LOSS
chr11	77402801	77404400	LOSS
chr11	77420801	77424000	LOSS
chr11	77543601	77545600	LOSS
chr11	77710401	77712800	LOSS
chr11	77721601	77723600	LOSS
chr11	77768001	77770000	LOSS
chr11	77990001	77993200	LOSS
chr11	78044401	78046800	LOSS
chr11	78047201	78049200	LOSS
chr11	78064801	78083600	LOSS
chr11	78175201	78176800	LOSS
chr11	78237201	78239200	LOSS
chr11	78356801	78358800	LOSS
chr11	78615201	78617200	LOSS
chr11	78677601	78680000	LOSS
chr11	78704001	78706000	LOSS
chr11	78789201	78792000	LOSS
chr12	801	5600	GAIN
chr12	6801	8400	GAIN
chr12	8801	12400	GAIN
chr12	20801	22400	GAIN
chr12	25201	27200	GAIN
chr12	34801	36800	GAIN
chr12	38001	39600	GAIN
chr12	40801	42800	GAIN
chr12	42801	44800	GAIN
chr12	45601	47600	GAIN
chr12	50001	55200	GAIN
chr12	56401	59200	GAIN
chr12	372001	374400	LOSS
chr12	432801	435600	LOSS
chr12	505601	508800	LOSS
chr12	540401	543600	LOSS
chr12	624401	626000	LOSS
chr12	632001	634000	LOSS
chr12	662001	663600	LOSS
chr12	711201	713200	LOSS
chr12	836801	838800	LOSS
chr12	1155601	1158800	LOSS
chr12	1225201	1227200	LOSS
chr12	1334401	1336800	LOSS
chr12	1405201	1409200	LOSS
chr12	1413201	1414800	LOSS
chr12	1417601	1419600	LOSS
chr12	1435201	1436800	LOSS
chr12	1530401	1532400	LOSS
chr12	1613601	1617200	LOSS
chr12	1671601	1673600	LOSS
chr12	1758801	1761200	LOSS
chr12	1768801	1770800	LOSS
chr12	1773601	1775600	LOSS
chr12	1806001	1808000	LOSS
chr12	1963601	1966000	LOSS
chr12	2085601	2087600	LOSS
chr12	2194801	2196400	LOSS
chr12	2287601	2290400	LOSS
chr12	2328001	2328800	LOSS
chr12	2495601	2497600	LOSS
chr12	2514401	2516400	LOSS
chr12	3186001	3187600	LOSS
chr12	3253201	3256000	LOSS
chr12	3371201	3373200	LOSS
chr12	3392401	3394400	LOSS
chr12	3448801	3450800	LOSS
chr12	3502001	3504400	LOSS
chr12	3547201	3550800	LOSS
chr12	3646401	3648000	LOSS
chr12	3743201	3744800	LOSS
chr12	3763601	3766000	LOSS
chr12	3770801	3772400	LOSS
chr12	3778401	3780800	LOSS
chr12	4119201	4121200	LOSS
chr12	4150801	4152800	LOSS
chr12	4440801	4443200	LOSS
chr12	4722001	4724000	LOSS
chr12	4783601	4785600	LOSS
chr12	4796401	4798000	LOSS
chr12	4848001	4850000	LOSS
chr12	4911201	4913600	LOSS
chr12	4998801	5000800	LOSS
chr12	5039601	5041600	LOSS
chr12	5109201	5111200	LOSS
chr12	5160801	5162800	LOSS
chr12	5239601	5241200	LOSS
chr12	5262401	5264400	LOSS
chr12	5315201	5318000	LOSS
chr12	5342001	5344000	LOSS
chr12	5460001	5462000	LOSS
chr12	5546801	5548800	LOSS
chr12	5610001	5612000	LOSS
chr12	5714801	5716800	LOSS
chr12	5752401	5754800	LOSS
chr12	5778001	5779600	LOSS
chr12	5826001	5828000	LOSS
chr12	5889601	5891200	LOSS
chr12	5902401	5904400	LOSS
chr12	5936001	5937600	LOSS
chr12	6091601	6094000	LOSS
chr12	6103601	6106800	LOSS
chr12	6154401	6156800	LOSS
chr12	6448401	6451600	LOSS
chr12	6506401	6509200	LOSS
chr12	6604801	6610000	LOSS
chr12	6696401	6698800	LOSS
chr12	6841601	6843600	LOSS
chr12	7553601	7555600	LOSS
chr12	7592801	7594800	LOSS
chr12	7778001	7780000	LOSS
chr12	7808001	7810000	LOSS
chr12	8212001	8213600	LOSS
chr12	8271201	8273600	LOSS
chr12	8312801	8314400	LOSS
chr12	8562401	8564800	LOSS
chr12	8572401	8574000	LOSS
chr12	8581601	8584000	LOSS
chr12	8594801	8597200	LOSS
chr12	8643801	8645200	LOSS
chr12	11812801	11814800	LOSS
chr12	12014801	12016800	LOSS
chr12	12293601	12295600	LOSS
chr12	12299201	12301200	LOSS
chr12	13247201	13249200	LOSS
chr12	17867201	17869600	GAIN
chr12	17870001	17871600	GAIN
chr12	17878001	17879600	GAIN
chr12	17888001	17890000	GAIN
chr12	17895201	17897200	GAIN
chr12	17901201	17903600	GAIN
chr12	17908801	17910800	GAIN
chr12	17914001	17915600	GAIN
chr12	17932001	17935200	GAIN
chr12	17953201	17954800	GAIN
chr12	18076601	18086000	GAIN
chr12	18338801	18340800	LOSS
chr12	18546801	18548400	LOSS
chr12	18699601	18702000	LOSS
chr12	18710801	18712800	LOSS
chr12	18729201	18731200	LOSS
chr12	18738801	18740800	LOSS
chr12	18760001	18762000	LOSS
chr12	18875601	18877600	LOSS
chr12	18880401	18884400	LOSS
chr12	18908001	18909600	LOSS
chr12	18988801	18993600	LOSS
chr12	19025601	19029600	LOSS
chr12	19064401	19066000	LOSS
chr12	19194401	19196400	LOSS
chr12	19203601	19205600	LOSS
chr12	19210801	19213200	LOSS
chr12	19214801	19216800	LOSS
chr12	19287201	19289600	LOSS
chr12	19320801	19322400	LOSS
chr12	19486801	19488800	LOSS
chr12	19520401	19522000	LOSS
chr12	19640001	19642400	LOSS
chr12	19940801	19942800	LOSS
chr12	19952001	19953600	LOSS
chr12	19972001	19973600	LOSS
chr12	19978401	19981600	LOSS
chr12	19996001	19999600	LOSS
chr12	20202801	20205200	LOSS
chr12	20459201	20461200	LOSS
chr12	20665201	20667200	LOSS
chr12	20686801	20688800	LOSS
chr12	20925601	20927200	LOSS
chr12	20961201	20963200	LOSS
chr12	20977601	20979600	LOSS
chr12	21057601	21059200	LOSS
chr12	21072001	21074000	LOSS
chr12	21825601	21828000	LOSS
chr12	21854001	21856000	LOSS
chr12	21971201	21974400	LOSS
chr12	22031201	22033200	LOSS
chr12	22172801	22176800	LOSS
chr12	22272801	22274800	LOSS
chr12	22303601	22306000	LOSS
chr12	22390401	22392400	LOSS
chr12	22403601	22406000	LOSS
chr12	22410401	22412800	LOSS
chr12	22564001	22566000	LOSS
chr12	22624401	22626000	LOSS
chr12	22658801	22660800	LOSS
chr12	22710001	22712800	LOSS
chr12	22716001	22717600	LOSS
chr12	22734001	22736000	LOSS
chr12	23048801	23051200	LOSS
chr12	23085201	23087200	LOSS
chr12	23148801	23150400	LOSS
chr12	23159601	23161200	LOSS
chr12	23176401	23178400	LOSS
chr12	23211601	23213200	LOSS
chr12	23261201	23263200	LOSS
chr12	23352801	23354800	LOSS
chr12	23385601	23387200	LOSS
chr12	23466401	23468000	LOSS
chr12	23522801	23524800	LOSS
chr12	23556001	23558000	LOSS
chr12	23568001	23570000	LOSS
chr12	23612001	23614000	LOSS
chr12	23754801	23756800	LOSS
chr12	23763201	23764800	LOSS
chr12	23778001	23780800	LOSS
chr12	24012001	24015200	LOSS
chr12	24043201	24046000	LOSS
chr12	24085601	24088000	LOSS
chr12	24214801	24216400	LOSS
chr12	24277201	24279600	LOSS
chr12	24744801	24746800	LOSS
chr12	24754801	24756800	LOSS
chr12	24758801	24760800	LOSS
chr12	24763601	24765600	LOSS
chr12	24781601	24783600	LOSS
chr12	24812401	24814800	LOSS
chr12	24845201	24847200	LOSS
chr12	25102801	25104800	LOSS
chr12	25260001	25262000	LOSS
chr12	25267201	25268800	LOSS
chr12	25273201	25276800	LOSS
chr12	25286801	25288800	LOSS
chr12	25302001	25304000	LOSS
chr12	25310401	25312000	LOSS
chr12	25312401	25314400	LOSS
chr12	25320801	25322400	LOSS
chr12	25383601	25385200	LOSS
chr12	25385201	25386800	LOSS
chr12	25388401	25390000	LOSS
chr12	25390001	25392000	LOSS
chr12	25418001	25420800	LOSS
chr12	25426001	25428000	LOSS
chr12	25447601	25449600	LOSS
chr12	25470001	25472000	LOSS
chr12	25473201	25475200	LOSS
chr12	25625201	25627200	LOSS
chr12	25664001	25666000	LOSS
chr12	25671601	25673200	LOSS
chr12	25678401	25680000	LOSS
chr12	25694001	25696000	LOSS
chr12	25728001	25730000	LOSS
chr12	25734801	25736800	LOSS
chr12	25898401	25900800	LOSS
chr12	25937601	25939600	LOSS
chr12	26101601	26103600	LOSS
chr12	26114001	26116400	LOSS
chr12	26122001	26124400	LOSS
chr12	26124801	26126400	LOSS
chr12	26187601	26189600	LOSS
chr12	26193201	26195200	LOSS
chr12	26232801	26234400	LOSS
chr12	26362801	26366000	LOSS
chr12	26437201	26439200	LOSS
chr12	26478801	26481600	LOSS
chr12	26497201	26499600	LOSS
chr12	26543601	26545200	LOSS
chr12	26546401	26548400	LOSS
chr12	26719601	26721600	LOSS
chr12	26727201	26728800	LOSS
chr12	26730401	26732800	LOSS
chr12	26762001	26763600	LOSS
chr12	26766001	26768400	LOSS
chr12	26776801	26779200	LOSS
chr12	26829201	26831200	LOSS
chr12	26922401	26924400	LOSS
chr12	26983201	26985200	LOSS
chr12	27062001	27064000	LOSS
chr12	27198001	27200400	LOSS
chr12	27383601	27385200	LOSS
chr12	27391601	27393200	LOSS
chr12	27396401	27398800	LOSS
chr12	27434801	27437600	LOSS
chr12	27726201	27727200	GAIN
chr12	28046001	28048000	GAIN
chr12	28062801	28064400	GAIN
chr12	28098001	28101200	GAIN
chr12	28106801	28108400	GAIN
chr12	28120001	28122000	GAIN
chr12	28131201	28133200	GAIN
chr12	28137601	28139200	GAIN
chr12	28192001	28194400	GAIN
chr12	28199601	28202000	GAIN
chr12	28209201	28210800	GAIN
chr12	28215601	28218000	GAIN
chr12	28326001	28328000	GAIN
chr12	28330001	28332400	GAIN
chr12	28845201	28847200	GAIN
chr12	28867201	28869200	GAIN
chr12	28886001	28888400	GAIN
chr12	28888801	28890800	GAIN
chr12	29135201	29137000	GAIN
chr12	29238001	29239600	GAIN
chr12	29326001	29328400	GAIN
chr12	29421601	29423200	GAIN
chr12	29462001	29463600	GAIN
chr12	29484801	29486800	GAIN
chr12	29508401	29510000	GAIN
chr12	29562801	29564800	GAIN
chr12	29639601	29641200	GAIN
chr12	29670401	29673200	GAIN
chr12	29807201	29809600	GAIN
chr12	30082401	30084400	GAIN
chr12	30450401	30452400	GAIN
chr12	30526801	30528400	GAIN
chr12	32125601	32128400	GAIN
chr12	32143201	32144800	GAIN
chr12	33296001	33298000	LOSS
chr12	33342401	33344800	LOSS
chr12	33350001	33352400	LOSS
chr12	33409601	33412000	LOSS
chr12	33444801	33446800	LOSS
chr12	33510401	33512400	LOSS
chr12	33541201	33543200	LOSS
chr12	33698001	33699600	LOSS
chr12	33816401	33818000	LOSS
chr12	33915201	33917200	LOSS
chr12	33956401	33958000	LOSS
chr12	33975201	33977600	LOSS
chr12	34040001	34042000	LOSS
chr12	34102001	34103600	LOSS
chr12	34144401	34146000	LOSS
chr12	34224801	34226800	LOSS
chr12	34295201	34301200	LOSS
chr12	34534801	34537200	LOSS
chr12	34882801	34884400	LOSS
chr12	34921201	34922800	LOSS
chr12	34945601	34947600	LOSS
chr12	34954001	34955600	LOSS
chr12	34964401	34966200	LOSS
chr12	36798401	36800800	LOSS
chr12	36875601	36877200	LOSS
chr12	37562801	37563600	LOSS
chr12	37702801	37705600	LOSS
chr12	37989201	37991200	LOSS
chr12	38068401	38071600	LOSS
chr12	38170001	38172000	LOSS
chr12	38406801	38410000	LOSS
chr12	38425201	38427600	LOSS
chr12	39356001	39387800	LOSS
chr12	39747201	39749200	LOSS
chr12	40698801	40700800	LOSS
chr12	41048401	41050400	LOSS
chr12	41056401	41058400	LOSS
chr12	41100801	41103200	LOSS
chr12	41108001	41110000	LOSS
chr12	41116801	41118400	LOSS
chr12	41127601	41129600	LOSS
chr12	41154401	41156000	LOSS
chr12	41157601	41159200	LOSS
chr12	41181601	41183200	LOSS
chr12	41185601	41189200	LOSS
chr12	41792401	41794400	LOSS
chr12	41810001	41812400	LOSS
chr12	41815601	41817200	LOSS
chr12	41827201	41828800	LOSS
chr12	43349201	43352000	LOSS
chr12	43375201	43376800	LOSS
chr12	43434401	43436000	LOSS
chr12	43443601	43445600	LOSS
chr12	43930401	43932800	LOSS
chr12	44690401	44692000	LOSS
chr12	44707201	44710800	LOSS
chr12	45092401	45094000	LOSS
chr12	45116001	45118000	LOSS
chr12	45274001	45275600	LOSS
chr12	45276001	45278000	LOSS
chr12	45288801	45291200	LOSS
chr12	45317201	45320000	LOSS
chr12	45324801	45326400	LOSS
chr12	45456801	45458800	LOSS
chr12	46942401	46944000	LOSS
chr12	46951201	46952800	LOSS
chr12	47036001	47038000	LOSS
chr12	47277201	47279600	LOSS
chr12	47316001	47318000	LOSS
chr12	47519601	47522000	LOSS
chr12	47533601	47536000	LOSS
chr12	47747601	47749600	LOSS
chr12	47768001	47769600	LOSS
chr12	47813601	47815600	LOSS
chr12	48049601	48051200	LOSS
chr12	48226801	48228800	LOSS
chr12	48768401	48770000	LOSS
chr12	48794001	48796000	LOSS
chr12	48804401	48807600	LOSS
chr12	48874401	48876400	LOSS
chr12	48886801	48888800	LOSS
chr12	49033401	49079200	GAIN
chr12	49086601	49138000	GAIN
chr12	49170401	49178000	LOSS
chr12	49182401	49216800	LOSS
chr12	49216801	49219600	LOSS
chr12	49221201	49228000	LOSS
chr12	49233601	49235200	LOSS
chr12	49253601	49255200	LOSS
chr12	49273201	49275600	LOSS
chr12	49276001	49280000	LOSS
chr12	49283601	49286400	LOSS
chr12	49547201	49553200	LOSS
chr12	49554001	49563600	LOSS
chr12	49742401	49744000	LOSS
chr12	49887601	49889200	LOSS
chr12	50364001	50366000	LOSS
chr12	50422801	50425200	LOSS
chr12	50522401	50524800	LOSS
chr12	50535201	50536800	LOSS
chr12	50557201	50559200	LOSS
chr12	50583201	50585200	LOSS
chr12	51473601	51475200	LOSS
chr12	51742001	51743600	LOSS
chr12	51870401	51872400	LOSS
chr12	51974801	51977200	LOSS
chr12	52053601	52055200	LOSS
chr12	52057601	52059200	LOSS
chr12	52133601	52136000	LOSS
chr12	52190801	52192800	LOSS
chr12	52194801	52196800	LOSS
chr12	52198401	52200400	LOSS
chr12	52200801	52203200	LOSS
chr12	52204001	52220000	LOSS
chr12	52422801	52425200	LOSS
chr12	52458001	52460000	LOSS
chr12	52480401	52482400	LOSS
chr12	52500001	52502400	LOSS
chr12	52552401	52554400	LOSS
chr12	52558001	52560000	LOSS
chr12	52567201	52569200	LOSS
chr12	52654801	52657200	LOSS
chr12	52810801	52813200	LOSS
chr12	52836401	52838000	LOSS
chr12	52909201	52911200	LOSS
chr12	52934001	52937600	LOSS
chr12	52990801	52992800	LOSS
chr12	53017201	53023600	LOSS
chr12	53091201	53093200	LOSS
chr12	53100801	53103200	LOSS
chr12	53108401	53110400	LOSS
chr12	53229601	53232000	LOSS
chr12	53273201	53275200	LOSS
chr12	53284401	53286000	LOSS
chr12	53290801	53292800	LOSS
chr12	53446801	53448800	LOSS
chr12	53518801	53522800	LOSS
chr12	53526401	53528400	LOSS
chr12	53534801	53537200	LOSS
chr12	53582001	53584000	LOSS
chr12	53683201	53685600	LOSS
chr12	53745601	53747600	LOSS
chr12	53798401	53800000	LOSS
chr12	53896401	53898400	LOSS
chr12	53936001	53938000	LOSS
chr12	53950801	53953200	LOSS
chr12	53970401	53972400	LOSS
chr12	53993601	53995600	LOSS
chr12	54056801	54058800	LOSS
chr12	54070801	54074800	LOSS
chr12	54160801	54162800	LOSS
chr12	54165601	54167600	LOSS
chr12	54286001	54288000	LOSS
chr12	54353601	54357200	LOSS
chr12	54490401	54492000	LOSS
chr12	54554001	54556000	LOSS
chr12	55032801	55034400	LOSS
chr12	55116801	55118800	LOSS
chr12	56586801	56588800	LOSS
chr12	58762401	58764800	LOSS
chr12	58829601	58831600	LOSS
chr12	58836001	58838000	LOSS
chr12	59326001	59328400	LOSS
chr12	59450401	59452400	LOSS
chr12	59476801	59478800	LOSS
chr12	59563601	59566000	LOSS
chr12	59574401	59576400	LOSS
chr12	59620801	59622800	LOSS
chr12	59632801	59634800	LOSS
chr12	59696401	59698400	LOSS
chr12	59701201	59704000	LOSS
chr12	59754801	59756400	LOSS
chr12	59828401	59830400	LOSS
chr12	59879601	59881200	LOSS
chr12	59904401	59906400	LOSS
chr12	59906801	59908400	LOSS
chr12	60072801	60074800	LOSS
chr12	60155201	60156800	LOSS
chr12	60453201	60454800	LOSS
chr12	60767601	60769600	LOSS
chr12	60882401	60884000	LOSS
chr12	61053201	61055200	LOSS
chr12	61060401	61062000	LOSS
chr12	61258801	61260800	LOSS
chr12	61298401	61300800	LOSS
chr12	61310001	61312400	LOSS
chr12	61316001	61317600	LOSS
chr12	61382401	61384400	LOSS
chr12	61511201	61513200	LOSS
chr12	61535201	61538000	LOSS
chr13	531201	536800	LOSS
chr13	537201	538800	LOSS
chr13	5502401	5508200	LOSS
chr13	5515201	5516800	GAIN
chr13	7573601	7575600	GAIN
chr13	7661601	7667200	GAIN
chr13	11588401	11593200	GAIN
chr13	11593601	11595200	GAIN
chr13	11824801	11826800	GAIN
chr13	11907201	11909200	GAIN
chr13	11980801	11982800	GAIN
chr13	12026401	12028000	GAIN
chr13	12031601	12033200	GAIN
chr13	12034001	12036000	GAIN
chr13	13447601	13468400	LOSS
chr13	15018801	15020800	GAIN
chr13	16078801	16081200	GAIN
chr13	17718401	17720000	LOSS
chr13	17721601	17723200	LOSS
chr13	17724001	17727200	LOSS
chr13	17731201	17733200	LOSS
chr13	17734801	17736800	LOSS
chr13	17738801	17742800	LOSS
chr13	17744001	17746000	LOSS
chr13	17746801	17748400	LOSS
chr13	17759201	17762000	LOSS
chr13	17773601	17775600	LOSS
chr13	17780001	17782000	LOSS
chr13	17783201	17785200	LOSS
chr13	17787601	17790400	LOSS
chr13	17792801	17794800	LOSS
chr13	17795201	17798400	LOSS
chr13	17803601	17805200	LOSS
chr13	17808001	17810800	LOSS
chr13	20240401	20242400	GAIN
chr13	20243201	20244800	GAIN
chr13	20545601	20547600	GAIN
chr13	20563601	20565600	GAIN
chr13	20639201	20640800	GAIN
chr13	20717601	20719600	GAIN
chr13	20746801	20748800	GAIN
chr13	20830801	20832800	GAIN
chr13	30826201	30926800	LOSS
chr13	30944001	30946400	LOSS
chr13	30951201	30956400	LOSS
chr13	31195601	31198800	LOSS
chr13	36679201	36681600	GAIN
chr13	36686801	36689200	GAIN
chr13	37322801	37325200	GAIN
chr13	37522401	37524800	GAIN
chr13	37623601	37625600	GAIN
chr13	37672801	37674200	GAIN
chr13	37674801	37676800	GAIN
chr13	37687601	37690400	GAIN
chr13	37693601	37695200	GAIN
chr13	37950801	37953200	GAIN
chr13	40167601	40174200	GAIN
chr13	40529601	40531600	GAIN
chr13	40546401	40550000	GAIN
chr13	40659601	40661600	GAIN
chr13	40667201	40669600	GAIN
chr13	40757201	40760000	GAIN
chr13	40787201	40789200	GAIN
chr13	40829601	40831600	GAIN
chr13	40922001	40924000	GAIN
chr13	40992401	40994800	GAIN
chr13	41011601	41013600	GAIN
chr13	41020401	41022000	GAIN
chr13	41022001	41023600	GAIN
chr13	41067601	41069200	GAIN
chr13	41076001	41077600	GAIN
chr13	41092001	41093600	GAIN
chr13	41100001	41102400	GAIN
chr13	41136401	41138000	GAIN
chr13	41153201	41155200	GAIN
chr13	41449601	41451600	GAIN
chr13	41543601	41545600	GAIN
chr13	41547201	41549600	GAIN
chr13	41567601	41569600	GAIN
chr13	41608801	41610800	GAIN
chr13	41629601	41631200	GAIN
chr13	41648801	41650800	GAIN
chr13	41655201	41657200	GAIN
chr13	41661601	41664000	GAIN
chr13	41694001	41696400	GAIN
chr13	41786001	41788000	GAIN
chr13	41822001	41823600	GAIN
chr13	43957201	43959600	LOSS
chr13	44614401	44616400	GAIN
chr13	44676001	44678800	GAIN
chr13	44708001	44710000	GAIN
chr13	44733601	44736000	GAIN
chr13	44777601	44780400	GAIN
chr13	44795201	44796800	GAIN
chr13	44958201	44959600	GAIN
chr13	44983601	44985600	GAIN
chr13	46484001	46485600	GAIN
chr13	46506401	46508400	GAIN
chr13	46549601	46551200	GAIN
chr13	46685601	46688000	GAIN
chr13	46690001	46691600	GAIN
chr13	46731201	46733200	GAIN
chr13	46834001	46835600	GAIN
chr13	48694801	48696400	GAIN
chr13	48726001	48727600	GAIN
chr13	48770401	48772400	GAIN
chr13	48816801	48818800	GAIN
chr13	48846401	48848400	GAIN
chr13	48892801	48894800	GAIN
chr13	49017201	49019200	GAIN
chr13	49024401	49027600	GAIN
chr13	49083201	49084800	GAIN
chr13	49162801	49164800	GAIN
chr13	49171601	49173600	GAIN
chr13	49234801	49237200	GAIN
chr13	49245201	49247200	GAIN
chr13	49258001	49259600	GAIN
chr13	49269201	49272000	GAIN
chr13	49571201	49573200	GAIN
chr13	49575201	49578000	GAIN
chr13	49626401	49629600	GAIN
chr13	49634801	49636800	GAIN
chr13	49639201	49640800	GAIN
[truncated: 6,284 more rows]

## Sheet: Table S5
Table S5 Overview of CNVRs for Meishan population
Chr (CNVR)	Start(CNVR)	End(CNVR)	Chr (transcript)	Start(transcript)	End(transcript)	Transcript ID	Gene ID	Known name
chr1	516401	518000	chr1	512676	540898	ENSSSCT00000037459	ENSSSCG00000004010	ERMARD
chr1	516401	518000	chr1	512676	540886	ENSSSCT00000040859	ENSSSCG00000004010	ERMARD
chr1	516401	518000	chr1	512676	538014	ENSSSCT00000004434	ENSSSCG00000004010	ERMARD
chr1	516401	518000	chr1	512679	538880	ENSSSCT00000041743	ENSSSCG00000004010	ERMARD
chr1	516401	518000	chr1	512679	538474	ENSSSCT00000055698	ENSSSCG00000004010	ERMARD
chr1	540801	542800	chr1	541028	551963	ENSSSCT00000004433	ENSSSCG00000004009	TCTE3
chr1	540801	542800	chr1	541028	550367	ENSSSCT00000083111	ENSSSCG00000004009	TCTE3
chr1	540801	542800	chr1	512676	540898	ENSSSCT00000037459	ENSSSCG00000004010	ERMARD
chr1	540801	542800	chr1	512676	540886	ENSSSCT00000040859	ENSSSCG00000004010	ERMARD
chr1	642401	644400	chr1	578479	720105	ENSSSCT00000083994	ENSSSCG00000004008	NA
chr1	642401	644400	chr1	578479	720093	ENSSSCT00000080489	ENSSSCG00000004008	NA
chr1	642401	644400	chr1	578479	688164	ENSSSCT00000086163	ENSSSCG00000004008	NA
chr1	642401	644400	chr1	578508	720106	ENSSSCT00000004431	ENSSSCG00000004008	NA
chr1	679601	682400	chr1	578479	720105	ENSSSCT00000083994	ENSSSCG00000004008	NA
chr1	679601	682400	chr1	578479	720093	ENSSSCT00000080489	ENSSSCG00000004008	NA
chr1	679601	682400	chr1	578479	688164	ENSSSCT00000086163	ENSSSCG00000004008	NA
chr1	679601	682400	chr1	578508	720106	ENSSSCT00000004431	ENSSSCG00000004008	NA
chr1	864001	866800	chr1	855030	882181	ENSSSCT00000044270	ENSSSCG00000004012	THBS2
chr1	864001	866800	chr1	855281	882465	ENSSSCT00000004436	ENSSSCG00000004012	THBS2
chr1	864001	866800	chr1	855389	882473	ENSSSCT00000064251	ENSSSCG00000004012	THBS2
chr1	864001	866800	chr1	855389	882465	ENSSSCT00000085457	ENSSSCG00000004012	THBS2
chr1	864001	866800	chr1	857288	882179	ENSSSCT00000084254	ENSSSCG00000004012	THBS2
chr1	864001	866800	chr1	857563	882183	ENSSSCT00000082164	ENSSSCG00000004012	THBS2
chr1	1164001	1166000	chr1	1165670	1167799	ENSSSCT00000076287	ENSSSCG00000042085	NA
chr1	1164001	1166000	chr1	1162797	1165330	ENSSSCT00000079485	ENSSSCG00000050693	NA
chr1	1243601	1246400	chr1	1193163	1289333	ENSSSCT00000088316	ENSSSCG00000004013	SMOC2
chr1	1243601	1246400	chr1	1193170	1296482	ENSSSCT00000069935	ENSSSCG00000004013	SMOC2
chr1	1243601	1246400	chr1	1193163	1333092	ENSSSCT00000004437	ENSSSCG00000004013	SMOC2
chr1	1243601	1246400	chr1	1193165	1332749	ENSSSCT00000073328	ENSSSCG00000004013	SMOC2
chr1	1243601	1246400	chr1	1193167	1332746	ENSSSCT00000054680	ENSSSCG00000004013	SMOC2
chr1	1291601	1293600	chr1	1193170	1296482	ENSSSCT00000069935	ENSSSCG00000004013	SMOC2
chr1	1291601	1293600	chr1	1193163	1333092	ENSSSCT00000004437	ENSSSCG00000004013	SMOC2
chr1	1291601	1293600	chr1	1193165	1332749	ENSSSCT00000073328	ENSSSCG00000004013	SMOC2
chr1	1291601	1293600	chr1	1193167	1332746	ENSSSCT00000054680	ENSSSCG00000004013	SMOC2
chr1	1528401	1530400	chr1	1527530	1537814	ENSSSCT00000004441	ENSSSCG00000004016	NA
chr1	1654001	1657600	chr1	1581995	1669233	ENSSSCT00000073335	ENSSSCG00000004018	AFDN
chr1	1654001	1657600	chr1	1584012	1675831	ENSSSCT00000004443	ENSSSCG00000004018	AFDN
chr1	1654001	1657600	chr1	1584012	1664764	ENSSSCT00000051253	ENSSSCG00000004018	AFDN
chr1	1654001	1657600	chr1	1569655	1698776	ENSSSCT00000039396	ENSSSCG00000004018	AFDN
chr1	1654001	1657600	chr1	1569655	1698776	ENSSSCT00000085884	ENSSSCG00000004018	AFDN
chr1	1654001	1657600	chr1	1569655	1698776	ENSSSCT00000083946	ENSSSCG00000004018	AFDN
chr1	1654001	1657600	chr1	1569655	1698776	ENSSSCT00000043070	ENSSSCG00000004018	AFDN
chr1	1763201	1764800	chr1	1762364	1767873	ENSSSCT00000086080	ENSSSCG00000045280	NA
chr1	1763201	1764800	chr1	1758060	1771028	ENSSSCT00000091176	ENSSSCG00000049134	NA
chr1	1821601	1823200	chr1	1816642	1835077	ENSSSCT00000067997	ENSSSCG00000043317	NA
chr1	1993601	1996400	chr1	1980555	1997233	ENSSSCT00000086836	ENSSSCG00000032403	NA
chr1	1993601	1996400	chr1	1981951	1997233	ENSSSCT00000058461	ENSSSCG00000032403	NA
chr1	2099201	2100800	chr1	2086925	2120778	ENSSSCT00000054266	ENSSSCG00000004023	FGFR1OP
chr1	2099201	2100800	chr1	2094833	2120775	ENSSSCT00000004448	ENSSSCG00000004023	FGFR1OP
chr1	2099201	2100800	chr1	2094868	2120770	ENSSSCT00000059456	ENSSSCG00000004023	FGFR1OP
chr1	2247201	2249600	chr1	2203605	2522601	ENSSSCT00000049529	ENSSSCG00000004022	RPS6KA2
chr1	2247201	2249600	chr1	2203605	2522601	ENSSSCT00000078486	ENSSSCG00000004022	RPS6KA2
chr1	2247201	2249600	chr1	2203605	2522601	ENSSSCT00000058943	ENSSSCG00000004022	RPS6KA2
chr1	2247201	2249600	chr1	2203605	2522601	ENSSSCT00000004447	ENSSSCG00000004022	RPS6KA2
chr1	2247201	2249600	chr1	2203633	2522592	ENSSSCT00000044784	ENSSSCG00000004022	RPS6KA2
chr1	2522401	2524400	chr1	2203605	2522601	ENSSSCT00000049529	ENSSSCG00000004022	RPS6KA2
chr1	2522401	2524400	chr1	2203605	2522601	ENSSSCT00000078486	ENSSSCG00000004022	RPS6KA2
chr1	2522401	2524400	chr1	2203605	2522601	ENSSSCT00000058943	ENSSSCG00000004022	RPS6KA2
chr1	2522401	2524400	chr1	2203605	2522601	ENSSSCT00000004447	ENSSSCG00000004022	RPS6KA2
chr1	2522401	2524400	chr1	2203633	2522592	ENSSSCT00000044784	ENSSSCG00000004022	RPS6KA2
chr1	2522401	2524400	chr1	2261916	2522601	ENSSSCT00000041914	ENSSSCG00000004022	RPS6KA2
chr1	2522401	2524400	chr1	2320984	2522601	ENSSSCT00000052370	ENSSSCG00000004022	RPS6KA2
chr1	2522401	2524400	chr1	2323165	2522601	ENSSSCT00000061934	ENSSSCG00000004022	RPS6KA2
chr1	2522401	2524400	chr1	2375137	2522604	ENSSSCT00000081849	ENSSSCG00000004022	RPS6KA2
chr1	2575201	2577600	chr1	2576729	2593511	ENSSSCT00000004445	ENSSSCG00000004020	SFT2D1
chr1	2714801	2718400	chr1	2717165	2724976	ENSSSCT00000037270	ENSSSCG00000036609	TBXT
chr1	2714801	2718400	chr1	2717165	2724976	ENSSSCT00000037176	ENSSSCG00000036609	TBXT
chr1	2862801	2864400	chr1	2827909	2870216	ENSSSCT00000089807	ENSSSCG00000049704	NA
chr1	2885201	2895600	chr1	2893742	2893818	ENSSSCT00000051543	ENSSSCG00000034772	ssc-mir-9831
chr1	2902801	2905600	chr1	2900754	2906885	ENSSSCT00000090533	ENSSSCG00000046075	NA
chr1	2960001	2961600	chr1	2955914	2962633	ENSSSCT00000071976	ENSSSCG00000051306	NA
chr1	2992401	2994000	chr1	2989960	2995860	ENSSSCT00000073415	ENSSSCG00000051202	NA
chr1	6813201	6815200	chr1	6772506	6883275	ENSSSCT00000004461	ENSSSCG00000004033	AGPAT4
chr1	6813201	6815200	chr1	6772548	6877466	ENSSSCT00000084083	ENSSSCG00000004033	AGPAT4
chr1	6813201	6815200	chr1	6798928	6883555	ENSSSCT00000070003	ENSSSCG00000004033	AGPAT4
chr1	6813201	6815200	chr1	6798928	6883555	ENSSSCT00000049202	ENSSSCG00000004033	AGPAT4
chr1	6813201	6815200	chr1	6798928	6865087	ENSSSCT00000088611	ENSSSCG00000004033	AGPAT4
chr1	6861201	6862800	chr1	6772506	6883275	ENSSSCT00000004461	ENSSSCG00000004033	AGPAT4
chr1	6861201	6862800	chr1	6772548	6877466	ENSSSCT00000084083	ENSSSCG00000004033	AGPAT4
chr1	6861201	6862800	chr1	6798928	6883555	ENSSSCT00000070003	ENSSSCG00000004033	AGPAT4
chr1	6861201	6862800	chr1	6798928	6883555	ENSSSCT00000049202	ENSSSCG00000004033	AGPAT4
chr1	6861201	6862800	chr1	6798928	6865087	ENSSSCT00000088611	ENSSSCG00000004033	AGPAT4
chr1	6938401	6940400	chr1	6891255	7050374	ENSSSCT00000004465	ENSSSCG00000004037	MAP3K4
chr1	6938401	6940400	chr1	6891263	7049776	ENSSSCT00000027521	ENSSSCG00000004037	MAP3K4
chr1	6938401	6940400	chr1	6891264	6996911	ENSSSCT00000068428	ENSSSCG00000004037	MAP3K4
chr1	6938401	6940400	chr1	6891264	6996911	ENSSSCT00000068874	ENSSSCG00000004037	MAP3K4
chr1	6938401	6940400	chr1	6891264	6996911	ENSSSCT00000076442	ENSSSCG00000004037	MAP3K4
chr1	6938401	6940400	chr1	6898207	6996930	ENSSSCT00000073439	ENSSSCG00000004037	MAP3K4
chr1	7361601	7363600	chr1	7340116	7365510	ENSSSCT00000046271	ENSSSCG00000004041	SLC22A1
chr1	7361601	7363600	chr1	7340116	7365510	ENSSSCT00000004469	ENSSSCG00000004041	SLC22A1
chr1	7361601	7363600	chr1	7340442	7365520	ENSSSCT00000024677	ENSSSCG00000004041	SLC22A1
chr1	7361601	7363600	chr1	7340442	7365505	ENSSSCT00000086622	ENSSSCG00000004041	SLC22A1
chr1	9164401	9166400	chr1	9130334	9239343	ENSSSCT00000071164	ENSSSCG00000030535	SNX9
chr1	9164401	9166400	chr1	9130334	9194439	ENSSSCT00000053140	ENSSSCG00000030535	SNX9
chr1	9164401	9166400	chr1	9130334	9192861	ENSSSCT00000082582	ENSSSCG00000030535	SNX9
chr1	9164401	9166400	chr1	9131438	9238831	ENSSSCT00000061240	ENSSSCG00000030535	SNX9
chr1	9164401	9166400	chr1	9131756	9238974	ENSSSCT00000070261	ENSSSCG00000030535	SNX9
chr1	9164401	9166400	chr1	9131756	9238974	ENSSSCT00000090173	ENSSSCG00000030535	SNX9
chr1	9164401	9166400	chr1	9132549	9238974	ENSSSCT00000077237	ENSSSCG00000030535	SNX9
chr1	9164401	9166400	chr1	9132549	9192935	ENSSSCT00000030285	ENSSSCG00000030535	SNX9
chr1	9722801	9724800	chr1	9667291	9723347	ENSSSCT00000004492	ENSSSCG00000004063	TMEM242
chr1	12142201	12216000	chr1	12182683	12186093	ENSSSCT00000087929	ENSSSCG00000044991	NA
chr1	19393201	19395200	chr1	19173791	19572769	ENSSSCT00000045502	ENSSSCG00000004119	GRM1
chr1	19393201	19395200	chr1	19173791	19572742	ENSSSCT00000061713	ENSSSCG00000004119	GRM1
chr1	19393201	19395200	chr1	19173791	19570917	ENSSSCT00000063403	ENSSSCG00000004119	GRM1
chr1	19442001	19444800	chr1	19438971	19444520	ENSSSCT00000072948	ENSSSCG00000043624	NA
chr1	19442001	19444800	chr1	19173791	19572769	ENSSSCT00000045502	ENSSSCG00000004119	GRM1
chr1	19442001	19444800	chr1	19173791	19572742	ENSSSCT00000061713	ENSSSCG00000004119	GRM1
chr1	19442001	19444800	chr1	19173791	19570917	ENSSSCT00000063403	ENSSSCG00000004119	GRM1
chr1	19560001	19561600	chr1	19173791	19572769	ENSSSCT00000045502	ENSSSCG00000004119	GRM1
chr1	19560001	19561600	chr1	19173791	19572742	ENSSSCT00000061713	ENSSSCG00000004119	GRM1
chr1	19560001	19561600	chr1	19173791	19570917	ENSSSCT00000063403	ENSSSCG00000004119	GRM1
chr1	24132001	24135600	chr1	24130799	24135450	ENSSSCT00000069842	ENSSSCG00000043584	NA
chr1	24307601	24310400	chr1	24301150	24531940	ENSSSCT00000085829	ENSSSCG00000042331	NA
chr1	24310801	24312400	chr1	24301150	24531940	ENSSSCT00000085829	ENSSSCG00000042331	NA
chr1	24375201	24377600	chr1	24301150	24531940	ENSSSCT00000085829	ENSSSCG00000042331	NA
chr1	24438001	24440000	chr1	24301150	24531940	ENSSSCT00000085829	ENSSSCG00000042331	NA
chr1	24438001	24440000	chr1	24406587	24635807	ENSSSCT00000078313	ENSSSCG00000042331	NA
chr1	24446801	24448400	chr1	24301150	24531940	ENSSSCT00000085829	ENSSSCG00000042331	NA
chr1	24446801	24448400	chr1	24406587	24635807	ENSSSCT00000078313	ENSSSCG00000042331	NA
chr1	24557201	24558800	chr1	24406587	24635807	ENSSSCT00000078313	ENSSSCG00000042331	NA
chr1	24576801	24578800	chr1	24406587	24635807	ENSSSCT00000078313	ENSSSCG00000042331	NA
chr1	35095201	35096800	chr1	34693367	35258684	ENSSSCT00000060259	ENSSSCG00000004209	PTPRK
chr1	35095201	35096800	chr1	34693396	35258701	ENSSSCT00000063294	ENSSSCG00000004209	PTPRK
chr1	35095201	35096800	chr1	34693396	35258697	ENSSSCT00000004650	ENSSSCG00000004209	PTPRK
chr1	35095201	35096800	chr1	34693396	35258034	ENSSSCT00000054145	ENSSSCG00000004209	PTPRK
chr1	35095201	35096800	chr1	34693425	35258699	ENSSSCT00000038730	ENSSSCG00000004209	PTPRK
chr1	35095201	35096800	chr1	34693425	35258699	ENSSSCT00000063865	ENSSSCG00000004209	PTPRK
chr1	35095201	35096800	chr1	34819941	35258701	ENSSSCT00000038851	ENSSSCG00000004209	PTPRK
chr1	35095201	35096800	chr1	34819941	35258034	ENSSSCT00000062128	ENSSSCG00000004209	PTPRK
chr1	35187201	35189200	chr1	34693367	35258684	ENSSSCT00000060259	ENSSSCG00000004209	PTPRK
chr1	35187201	35189200	chr1	34693396	35258701	ENSSSCT00000063294	ENSSSCG00000004209	PTPRK
chr1	35187201	35189200	chr1	34693396	35258697	ENSSSCT00000004650	ENSSSCG00000004209	PTPRK
chr1	35187201	35189200	chr1	34693396	35258034	ENSSSCT00000054145	ENSSSCG00000004209	PTPRK
chr1	35187201	35189200	chr1	34693425	35258699	ENSSSCT00000038730	ENSSSCG00000004209	PTPRK
chr1	35187201	35189200	chr1	34693425	35258699	ENSSSCT00000063865	ENSSSCG00000004209	PTPRK
chr1	35187201	35189200	chr1	34819941	35258701	ENSSSCT00000038851	ENSSSCG00000004209	PTPRK
chr1	35187201	35189200	chr1	34819941	35258034	ENSSSCT00000062128	ENSSSCG00000004209	PTPRK
chr1	35463601	35465200	chr1	35333454	35519870	ENSSSCT00000042817	ENSSSCG00000024392	THEMIS
chr1	35463601	35465200	chr1	35333465	35519870	ENSSSCT00000030479	ENSSSCG00000024392	THEMIS
chr1	36556401	36558000	chr1	36417053	36695954	ENSSSCT00000089402	ENSSSCG00000045632	CENPW
chr1	38047601	38049600	chr1	38014254	38310651	ENSSSCT00000046717	ENSSSCG00000036607	NKAIN2
chr1	38047601	38049600	chr1	38014254	39039841	ENSSSCT00000086190	ENSSSCG00000036607	NKAIN2
chr1	38055201	38057600	chr1	38014254	38310651	ENSSSCT00000046717	ENSSSCG00000036607	NKAIN2
chr1	38055201	38057600	chr1	38014254	39039841	ENSSSCT00000086190	ENSSSCG00000036607	NKAIN2
chr1	38171201	38174000	chr1	38014254	38310651	ENSSSCT00000046717	ENSSSCG00000036607	NKAIN2
chr1	38171201	38174000	chr1	38014254	39039841	ENSSSCT00000086190	ENSSSCG00000036607	NKAIN2
chr1	38171201	38174000	chr1	38158690	39039841	ENSSSCT00000086076	ENSSSCG00000036607	NKAIN2
chr1	38254801	38256800	chr1	38014254	38310651	ENSSSCT00000046717	ENSSSCG00000036607	NKAIN2
chr1	38254801	38256800	chr1	38014254	39039841	ENSSSCT00000086190	ENSSSCG00000036607	NKAIN2
chr1	38254801	38256800	chr1	38158690	39039841	ENSSSCT00000086076	ENSSSCG00000036607	NKAIN2
chr1	38312401	38314400	chr1	38014254	39039841	ENSSSCT00000086190	ENSSSCG00000036607	NKAIN2
chr1	38312401	38314400	chr1	38158690	39039841	ENSSSCT00000086076	ENSSSCG00000036607	NKAIN2
chr1	38395601	38398000	chr1	38014254	39039841	ENSSSCT00000086190	ENSSSCG00000036607	NKAIN2
chr1	38395601	38398000	chr1	38158690	39039841	ENSSSCT00000086076	ENSSSCG00000036607	NKAIN2
chr1	38401201	38404000	chr1	38014254	39039841	ENSSSCT00000086190	ENSSSCG00000036607	NKAIN2
chr1	38401201	38404000	chr1	38158690	39039841	ENSSSCT00000086076	ENSSSCG00000036607	NKAIN2
chr1	38415201	38417200	chr1	38014254	39039841	ENSSSCT00000086190	ENSSSCG00000036607	NKAIN2
chr1	38415201	38417200	chr1	38158690	39039841	ENSSSCT00000086076	ENSSSCG00000036607	NKAIN2
chr1	38436001	38438000	chr1	38014254	39039841	ENSSSCT00000086190	ENSSSCG00000036607	NKAIN2
chr1	38436001	38438000	chr1	38158690	39039841	ENSSSCT00000086076	ENSSSCG00000036607	NKAIN2
chr1	38460001	38462000	chr1	38014254	39039841	ENSSSCT00000086190	ENSSSCG00000036607	NKAIN2
chr1	38460001	38462000	chr1	38158690	39039841	ENSSSCT00000086076	ENSSSCG00000036607	NKAIN2
chr1	38462401	38464800	chr1	38014254	39039841	ENSSSCT00000086190	ENSSSCG00000036607	NKAIN2
chr1	38462401	38464800	chr1	38158690	39039841	ENSSSCT00000086076	ENSSSCG00000036607	NKAIN2
chr1	38474801	38476800	chr1	38014254	39039841	ENSSSCT00000086190	ENSSSCG00000036607	NKAIN2
chr1	38474801	38476800	chr1	38158690	39039841	ENSSSCT00000086076	ENSSSCG00000036607	NKAIN2
chr1	38601601	38603600	chr1	38489061	38648918	ENSSSCT00000050380	ENSSSCG00000036607	NKAIN2
chr1	38601601	38603600	chr1	38014254	39039841	ENSSSCT00000086190	ENSSSCG00000036607	NKAIN2
chr1	38601601	38603600	chr1	38158690	39039841	ENSSSCT00000086076	ENSSSCG00000036607	NKAIN2
chr1	38614001	38616000	chr1	38489061	38648918	ENSSSCT00000050380	ENSSSCG00000036607	NKAIN2
chr1	38614001	38616000	chr1	38014254	39039841	ENSSSCT00000086190	ENSSSCG00000036607	NKAIN2
chr1	38614001	38616000	chr1	38158690	39039841	ENSSSCT00000086076	ENSSSCG00000036607	NKAIN2
chr1	38654801	38656800	chr1	38014254	39039841	ENSSSCT00000086190	ENSSSCG00000036607	NKAIN2
chr1	38654801	38656800	chr1	38158690	39039841	ENSSSCT00000086076	ENSSSCG00000036607	NKAIN2
chr1	39716201	39717400	chr1	39682688	39752487	ENSSSCT00000051787	ENSSSCG00000004232	CLVS2
chr1	41384401	41386400	chr1	41383273	41385252	ENSSSCT00000076857	ENSSSCG00000043510	NA
chr1	41800401	41802400	chr1	41800473	41803274	ENSSSCT00000077555	ENSSSCG00000050869	NA
chr1	49164801	49168000	chr1	49165296	49167563	ENSSSCT00000082019	ENSSSCG00000046970	NA
chr1	49164801	49168000	chr1	48889295	49619770	ENSSSCT00000066143	ENSSSCG00000004270	ADGRB3
chr1	49168001	49169400	chr1	48889295	49619770	ENSSSCT00000066143	ENSSSCG00000004270	ADGRB3
chr1	65326001	65328000	chr1	65324383	65327097	ENSSSCT00000090728	ENSSSCG00000044402	NA
chr1	65433201	65435200	chr1	65433363	65439091	ENSSSCT00000072522	ENSSSCG00000049009	NA
chr1	80612401	80614000	chr1	80244522	80686293	ENSSSCT00000073352	ENSSSCG00000044366	NA
chr1	82250401	82252400	chr1	82215855	82251016	ENSSSCT00000053616	ENSSSCG00000025656	NA
chr1	82250401	82252400	chr1	82251321	82278428	ENSSSCT00000058816	ENSSSCG00000023415	NA
chr1	82250401	82252400	chr1	82251356	82279687	ENSSSCT00000038679	ENSSSCG00000023415	NA
chr1	82254001	82257200	chr1	82251321	82278428	ENSSSCT00000058816	ENSSSCG00000023415	NA
chr1	82254001	82257200	chr1	82251356	82279687	ENSSSCT00000038679	ENSSSCG00000023415	NA
chr1	82263601	82282800	chr1	82251321	82278428	ENSSSCT00000058816	ENSSSCG00000023415	NA
chr1	82263601	82282800	chr1	82251356	82279687	ENSSSCT00000038679	ENSSSCG00000023415	NA
chr1	82263601	82282800	chr1	82268275	82432410	ENSSSCT00000091217	ENSSSCG00000043963	NA
chr1	82263601	82282800	chr1	82268275	82425338	ENSSSCT00000085490	ENSSSCG00000043963	NA
chr1	92952001	92953600	chr1	92951121	92952053	ENSSSCT00000063541	ENSSSCG00000033160	NA
chr1	93006801	93008800	chr1	93006935	93013343	ENSSSCT00000080876	ENSSSCG00000045399	NA
chr1	93011601	93015200	chr1	93006935	93013343	ENSSSCT00000080876	ENSSSCG00000045399	NA
chr1	93019601	93028000	chr1	93019988	93020917	ENSSSCT00000041352	ENSSSCG00000031165	NA
chr1	93040401	93073200	chr1	93045974	93046903	ENSSSCT00000049896	ENSSSCG00000039396	NA
chr1	93040401	93073200	chr1	93060558	93075744	ENSSSCT00000090604	ENSSSCG00000047499	NA
chr1	93074001	93088800	chr1	93085493	93086941	ENSSSCT00000057133	ENSSSCG00000035076	NA
chr1	93074001	93088800	chr1	93060558	93075744	ENSSSCT00000090604	ENSSSCG00000047499	NA
chr1	93109201	93119200	chr1	93111777	93112559	ENSSSCT00000063350	ENSSSCG00000031966	NA
chr1	93146001	93151600	chr1	93149390	93150316	ENSSSCT00000006366	ENSSSCG00000005790	NA
chr1	93161601	93172000	chr1	93157385	93162361	ENSSSCT00000071778	ENSSSCG00000051179	NA
chr1	94735201	94737600	chr1	94735587	94741794	ENSSSCT00000085440	ENSSSCG00000050379	NA
chr1	98512401	98514400	chr1	98510229	98542382	ENSSSCT00000044286	ENSSSCG00000004507	SMAD7
chr1	98512401	98514400	chr1	98514267	98542382	ENSSSCT00000004979	ENSSSCG00000004507	SMAD7
chr1	99783601	99785600	chr1	99417231	99809899	ENSSSCT00000050077	ENSSSCG00000004511	NA
chr1	99783601	99785600	chr1	99417231	99809899	ENSSSCT00000004983	ENSSSCG00000004511	NA
chr1	99783601	99785600	chr1	99417231	99809899	ENSSSCT00000086764	ENSSSCG00000004511	NA
chr1	99792401	99796000	chr1	99417231	99809899	ENSSSCT00000050077	ENSSSCG00000004511	NA
chr1	99792401	99796000	chr1	99417231	99809899	ENSSSCT00000004983	ENSSSCG00000004511	NA
chr1	99792401	99796000	chr1	99417231	99809899	ENSSSCT00000086764	ENSSSCG00000004511	NA
chr1	99802401	99804000	chr1	99417231	99809899	ENSSSCT00000050077	ENSSSCG00000004511	NA
chr1	99802401	99804000	chr1	99417231	99809899	ENSSSCT00000004983	ENSSSCG00000004511	NA
chr1	99802401	99804000	chr1	99417231	99809899	ENSSSCT00000086764	ENSSSCG00000004511	NA
chr1	101752001	101754000	chr1	101679349	101845647	ENSSSCT00000086097	ENSSSCG00000051201	NA
chr1	101754801	101756800	chr1	101679349	101845647	ENSSSCT00000086097	ENSSSCG00000051201	NA
chr1	102135201	102136800	chr1	102080200	103087249	ENSSSCT00000049593	ENSSSCG00000040836	DCC
chr1	102140801	102143200	chr1	102080200	103087249	ENSSSCT00000049593	ENSSSCG00000040836	DCC
chr1	102180001	102182000	chr1	102080200	103087249	ENSSSCT00000049593	ENSSSCG00000040836	DCC
chr1	102280801	102281200	chr1	102080200	103087249	ENSSSCT00000049593	ENSSSCG00000040836	DCC
chr1	102443601	102445600	chr1	102080200	103087249	ENSSSCT00000049593	ENSSSCG00000040836	DCC
chr1	102471201	102473200	chr1	102080200	103087249	ENSSSCT00000049593	ENSSSCG00000040836	DCC
chr1	102514401	102516400	chr1	102080200	103087249	ENSSSCT00000049593	ENSSSCG00000040836	DCC
chr1	102542401	102544400	chr1	102080200	103087249	ENSSSCT00000049593	ENSSSCG00000040836	DCC
chr1	102624801	102626800	chr1	102080200	103087249	ENSSSCT00000049593	ENSSSCG00000040836	DCC
chr1	102632401	102634400	chr1	102080200	103087249	ENSSSCT00000049593	ENSSSCG00000040836	DCC
chr1	102689601	102691200	chr1	102080200	103087249	ENSSSCT00000049593	ENSSSCG00000040836	DCC
chr1	102728001	102729600	chr1	102080200	103087249	ENSSSCT00000049593	ENSSSCG00000040836	DCC
chr1	102734801	102736800	chr1	102080200	103087249	ENSSSCT00000049593	ENSSSCG00000040836	DCC
chr1	102763601	102770400	chr1	102765081	102767687	ENSSSCT00000066511	ENSSSCG00000043936	NA
chr1	102763601	102770400	chr1	102080200	103087249	ENSSSCT00000049593	ENSSSCG00000040836	DCC
chr1	102797601	102799600	chr1	102080200	103087249	ENSSSCT00000049593	ENSSSCG00000040836	DCC
chr1	102840001	102842000	chr1	102080200	103087249	ENSSSCT00000049593	ENSSSCG00000040836	DCC
chr1	103034601	103036400	chr1	102080200	103087249	ENSSSCT00000049593	ENSSSCG00000040836	DCC
chr1	103046801	103049200	chr1	102080200	103087249	ENSSSCT00000049593	ENSSSCG00000040836	DCC
chr1	103050001	103054000	chr1	102080200	103087249	ENSSSCT00000049593	ENSSSCG00000040836	DCC
chr1	104047201	104049200	chr1	104042999	104063261	ENSSSCT00000077955	ENSSSCG00000048009	NA
chr1	113957601	113959600	chr1	113715620	114037046	ENSSSCT00000024465	ENSSSCG00000025578	ALDH1A2
chr1	113957601	113959600	chr1	113932739	114037249	ENSSSCT00000072756	ENSSSCG00000025578	ALDH1A2
chr1	113957601	113959600	chr1	113932739	114037046	ENSSSCT00000027950	ENSSSCG00000025578	ALDH1A2
chr1	113957601	113959600	chr1	113932739	114037046	ENSSSCT00000070862	ENSSSCG00000025578	ALDH1A2
chr1	115276801	115278400	chr1	115078682	115345204	ENSSSCT00000054455	ENSSSCG00000026960	NA
chr1	115276801	115278400	chr1	115220049	115345930	ENSSSCT00000043281	ENSSSCG00000026960	NA
chr1	115280801	115282800	chr1	115078682	115345204	ENSSSCT00000054455	ENSSSCG00000026960	NA
chr1	115280801	115282800	chr1	115220049	115345930	ENSSSCT00000043281	ENSSSCG00000026960	NA
chr1	115764401	115774800	chr1	115734344	115871086	ENSSSCT00000005084	ENSSSCG00000004603	RFX7
chr1	116795601	116797600	chr1	116675764	116879011	ENSSSCT00000075517	ENSSSCG00000049821	NA
chr1	116867601	116870000	chr1	116675764	116879011	ENSSSCT00000075517	ENSSSCG00000049821	NA
chr1	117272401	117275600	chr1	117166283	117764668	ENSSSCT00000059435	ENSSSCG00000004614	UNC13C
chr1	117398801	117403600	chr1	117400184	117403243	ENSSSCT00000086928	ENSSSCG00000051452	NA
chr1	117398801	117403600	chr1	117166283	117764668	ENSSSCT00000059435	ENSSSCG00000004614	UNC13C
chr1	117411601	117413600	chr1	117166283	117764668	ENSSSCT00000059435	ENSSSCG00000004614	UNC13C
chr1	117461601	117464400	chr1	117166283	117764668	ENSSSCT00000059435	ENSSSCG00000004614	UNC13C
chr1	117598401	117600200	chr1	117166283	117764668	ENSSSCT00000059435	ENSSSCG00000004614	UNC13C
chr1	118370801	118373200	chr1	118367967	118373304	ENSSSCT00000087319	ENSSSCG00000041333	NA
chr1	121829601	121831200	chr1	121644376	121915549	ENSSSCT00000005131	ENSSSCG00000004646	ATP8B4
chr1	121829601	121831200	chr1	121644376	121915549	ENSSSCT00000061016	ENSSSCG00000004646	ATP8B4
chr1	121831601	121833600	chr1	121644376	121915549	ENSSSCT00000005131	ENSSSCG00000004646	ATP8B4
chr1	121831601	121833600	chr1	121644376	121915549	ENSSSCT00000061016	ENSSSCG00000004646	ATP8B4
chr1	121836001	121837600	chr1	121644376	121915549	ENSSSCT00000005131	ENSSSCG00000004646	ATP8B4
chr1	121836001	121837600	chr1	121644376	121915549	ENSSSCT00000061016	ENSSSCG00000004646	ATP8B4
chr1	122166801	122171200	chr1	122139442	122396108	ENSSSCT00000030745	ENSSSCG00000004648	FAM227B
chr1	122198001	122200400	chr1	122139442	122396108	ENSSSCT00000030745	ENSSSCG00000004648	FAM227B
chr1	122240401	122242400	chr1	122215878	122278541	ENSSSCT00000056886	ENSSSCG00000004651	GALK2
chr1	122240401	122242400	chr1	122139442	122396108	ENSSSCT00000030745	ENSSSCG00000004648	FAM227B
chr1	122240401	122242400	chr1	122218041	122526748	ENSSSCT00000041131	ENSSSCG00000004651	GALK2
chr1	122279601	122281600	chr1	122139442	122396108	ENSSSCT00000030745	ENSSSCG00000004648	FAM227B
chr1	122279601	122281600	chr1	122218041	122526748	ENSSSCT00000041131	ENSSSCG00000004651	GALK2
chr1	122297201	122300400	chr1	122139442	122396108	ENSSSCT00000030745	ENSSSCG00000004648	FAM227B
chr1	122297201	122300400	chr1	122218041	122526748	ENSSSCT00000041131	ENSSSCG00000004651	GALK2
chr1	124158401	124160000	chr1	123988901	124307240	ENSSSCT00000024799	ENSSSCG00000004663	SEMA6D
chr1	124158401	124160000	chr1	123989592	124307241	ENSSSCT00000005149	ENSSSCG00000004663	SEMA6D
chr1	124178801	124182000	chr1	123988901	124307240	ENSSSCT00000024799	ENSSSCG00000004663	SEMA6D
chr1	124178801	124182000	chr1	123989592	124307241	ENSSSCT00000005149	ENSSSCG00000004663	SEMA6D
chr1	124234001	124236000	chr1	123988901	124307240	ENSSSCT00000024799	ENSSSCG00000004663	SEMA6D
chr1	124234001	124236000	chr1	123989592	124307241	ENSSSCT00000005149	ENSSSCG00000004663	SEMA6D
chr1	124249601	124251600	chr1	123988901	124307240	ENSSSCT00000024799	ENSSSCG00000004663	SEMA6D
chr1	124249601	124251600	chr1	123989592	124307241	ENSSSCT00000005149	ENSSSCG00000004663	SEMA6D
chr1	124294001	124296000	chr1	123988901	124307240	ENSSSCT00000024799	ENSSSCG00000004663	SEMA6D
chr1	124294001	124296000	chr1	123989592	124307241	ENSSSCT00000005149	ENSSSCG00000004663	SEMA6D
chr1	124296401	124298000	chr1	123988901	124307240	ENSSSCT00000024799	ENSSSCG00000004663	SEMA6D
chr1	124296401	124298000	chr1	123989592	124307241	ENSSSCT00000005149	ENSSSCG00000004663	SEMA6D
chr1	124305601	124307600	chr1	123988901	124307240	ENSSSCT00000024799	ENSSSCG00000004663	SEMA6D
chr1	124305601	124307600	chr1	123989592	124307241	ENSSSCT00000005149	ENSSSCG00000004663	SEMA6D
chr1	127507201	127509200	chr1	127317728	127648245	ENSSSCT00000086802	ENSSSCG00000004694	FRMD5
chr1	127507201	127509200	chr1	127317900	127650666	ENSSSCT00000058863	ENSSSCG00000004694	FRMD5
chr1	127510401	127512000	chr1	127317728	127648245	ENSSSCT00000086802	ENSSSCG00000004694	FRMD5
chr1	127510401	127512000	chr1	127317900	127650666	ENSSSCT00000058863	ENSSSCG00000004694	FRMD5
chr1	127530401	127532400	chr1	127317728	127648245	ENSSSCT00000086802	ENSSSCG00000004694	FRMD5
chr1	127530401	127532400	chr1	127317900	127650666	ENSSSCT00000058863	ENSSSCG00000004694	FRMD5
chr1	134013201	134014800	chr1	134013820	134223012	ENSSSCT00000052424	ENSSSCG00000004795	MEIS2
chr1	134013201	134014800	chr1	134014360	134223006	ENSSSCT00000046011	ENSSSCG00000004795	MEIS2
chr1	135625201	135627600	chr1	135577936	135805370	ENSSSCT00000088974	ENSSSCG00000035254	DPH6
chr1	135625201	135627600	chr1	135577936	135747545	ENSSSCT00000029836	ENSSSCG00000035254	DPH6
chr1	135625201	135627600	chr1	135577944	135907275	ENSSSCT00000082091	ENSSSCG00000035254	DPH6
chr1	135625201	135627600	chr1	135577944	135907247	ENSSSCT00000080046	ENSSSCG00000035254	DPH6
chr1	135625201	135627600	chr1	135582022	135751890	ENSSSCT00000043411	ENSSSCG00000035254	DPH6
chr1	135681601	135683600	chr1	135577936	135805370	ENSSSCT00000088974	ENSSSCG00000035254	DPH6
chr1	135681601	135683600	chr1	135577936	135747545	ENSSSCT00000029836	ENSSSCG00000035254	DPH6
chr1	135681601	135683600	chr1	135577944	135907275	ENSSSCT00000082091	ENSSSCG00000035254	DPH6
chr1	135681601	135683600	chr1	135577944	135907247	ENSSSCT00000080046	ENSSSCG00000035254	DPH6
chr1	135681601	135683600	chr1	135582022	135751890	ENSSSCT00000043411	ENSSSCG00000035254	DPH6
chr1	135698401	135700000	chr1	135577936	135805370	ENSSSCT00000088974	ENSSSCG00000035254	DPH6
chr1	135698401	135700000	chr1	135577936	135747545	ENSSSCT00000029836	ENSSSCG00000035254	DPH6
chr1	135698401	135700000	chr1	135577944	135907275	ENSSSCT00000082091	ENSSSCG00000035254	DPH6
chr1	135698401	135700000	chr1	135577944	135907247	ENSSSCT00000080046	ENSSSCG00000035254	DPH6
chr1	135698401	135700000	chr1	135582022	135751890	ENSSSCT00000043411	ENSSSCG00000035254	DPH6
chr1	135714801	135716800	chr1	135577936	135805370	ENSSSCT00000088974	ENSSSCG00000035254	DPH6
chr1	135714801	135716800	chr1	135577936	135747545	ENSSSCT00000029836	ENSSSCG00000035254	DPH6
chr1	135714801	135716800	chr1	135577944	135907275	ENSSSCT00000082091	ENSSSCG00000035254	DPH6
chr1	135714801	135716800	chr1	135577944	135907247	ENSSSCT00000080046	ENSSSCG00000035254	DPH6
chr1	135714801	135716800	chr1	135582022	135751890	ENSSSCT00000043411	ENSSSCG00000035254	DPH6
chr1	135772801	135774800	chr1	135577936	135805370	ENSSSCT00000088974	ENSSSCG00000035254	DPH6
chr1	135772801	135774800	chr1	135577944	135907275	ENSSSCT00000082091	ENSSSCG00000035254	DPH6
chr1	135772801	135774800	chr1	135577944	135907247	ENSSSCT00000080046	ENSSSCG00000035254	DPH6
chr1	135843601	135845600	chr1	135577944	135907275	ENSSSCT00000082091	ENSSSCG00000035254	DPH6
chr1	135843601	135845600	chr1	135577944	135907247	ENSSSCT00000080046	ENSSSCG00000035254	DPH6
chr1	140225201	140227600	chr1	139857540	140464472	ENSSSCT00000050504	ENSSSCG00000035584	GABRG3
chr1	142541001	142557200	chr1	142554641	142561486	ENSSSCT00000075998	ENSSSCG00000046956	NA
chr1	157523601	157525200	chr1	157523365	157527933	ENSSSCT00000070549	ENSSSCG00000047724	NA
chr1	159758801	159761600	chr1	159666777	159768933	ENSSSCT00000076334	ENSSSCG00000034988	NA
chr1	159758801	159761600	chr1	159619610	159771539	ENSSSCT00000080171	ENSSSCG00000034988	NA
chr1	159758801	159761600	chr1	159665706	159792027	ENSSSCT00000042012	ENSSSCG00000034988	NA
chr1	159762001	159772400	chr1	159666777	159768933	ENSSSCT00000076334	ENSSSCG00000034988	NA
chr1	159762001	159772400	chr1	159619610	159771539	ENSSSCT00000080171	ENSSSCG00000034988	NA
chr1	159762001	159772400	chr1	159665706	159792027	ENSSSCT00000042012	ENSSSCG00000034988	NA
chr1	160404801	160406800	chr1	160401642	160408832	ENSSSCT00000069117	ENSSSCG00000050691	NA
chr1	170359601	170361600	chr1	170353031	170361393	ENSSSCT00000084980	ENSSSCG00000049291	NA
chr1	172599601	172602400	chr1	172592475	172602713	ENSSSCT00000090726	ENSSSCG00000041306	NA
chr1	174636401	174640400	chr1	174633964	174638890	ENSSSCT00000084079	ENSSSCG00000043072	NA
chr1	177564801	177566800	chr1	176770047	177593677	ENSSSCT00000042405	ENSSSCG00000005002	MDGA2
chr1	177578801	177580800	chr1	176770047	177593677	ENSSSCT00000042405	ENSSSCG00000005002	MDGA2
chr1	178359001	178366400	chr1	178197717	178467350	ENSSSCT00000083075	ENSSSCG00000041258	NA
chr1	178359001	178366400	chr1	178197717	178440468	ENSSSCT00000071800	ENSSSCG00000041258	NA
chr1	178368001	178370000	chr1	178197717	178467350	ENSSSCT00000083075	ENSSSCG00000041258	NA
chr1	178368001	178370000	chr1	178197717	178440468	ENSSSCT00000071800	ENSSSCG00000041258	NA
chr1	178442001	178444000	chr1	178197717	178467350	ENSSSCT00000083075	ENSSSCG00000041258	NA
chr1	189794401	189803200	chr1	189690354	189910589	ENSSSCT00000005610	ENSSSCG00000005090	MNAT1
chr1	189794401	189803200	chr1	189690354	189910589	ENSSSCT00000066607	ENSSSCG00000005090	MNAT1
chr1	193052401	193054000	chr1	193049352	193053901	ENSSSCT00000079794	ENSSSCG00000051349	NA
chr1	193052401	193054000	chr1	193051693	193053930	ENSSSCT00000080130	ENSSSCG00000048252	NA
chr1	193052401	193054000	chr1	192926741	193534428	ENSSSCT00000062307	ENSSSCG00000036551	NA
chr1	193084401	193086000	chr1	192926741	193534428	ENSSSCT00000062307	ENSSSCG00000036551	NA
chr1	193191201	193193200	chr1	192926741	193534428	ENSSSCT00000062307	ENSSSCG00000036551	NA
chr1	193504401	193506000	chr1	192926741	193534428	ENSSSCT00000062307	ENSSSCG00000036551	NA
chr1	193752801	193754400	chr1	193722164	193906565	ENSSSCT00000005632	ENSSSCG00000005109	ESR2
chr1	195087601	195089600	chr1	194965730	195262047	ENSSSCT00000066285	ENSSSCG00000034726	KCNH5
chr1	195087601	195089600	chr1	194965730	195258124	ENSSSCT00000067390	ENSSSCG00000034726	KCNH5
chr1	195104401	195106400	chr1	194965730	195262047	ENSSSCT00000066285	ENSSSCG00000034726	KCNH5
chr1	195104401	195106400	chr1	194965730	195258124	ENSSSCT00000067390	ENSSSCG00000034726	KCNH5
chr1	195237201	195240400	chr1	194965730	195262047	ENSSSCT00000066285	ENSSSCG00000034726	KCNH5
chr1	195237201	195240400	chr1	194965730	195258124	ENSSSCT00000067390	ENSSSCG00000034726	KCNH5
chr1	199624401	199634400	chr1	199625848	199630899	ENSSSCT00000076689	ENSSSCG00000047728	NA
chr1	201389601	201392400	chr1	201347953	201392587	ENSSSCT00000037738	ENSSSCG00000043301	IFN-ALPHA-8
chr1	201389601	201392400	chr1	201292659	201506064	ENSSSCT00000071314	ENSSSCG00000043817	NA
chr1	201389601	201392400	chr1	201292659	201506032	ENSSSCT00000089614	ENSSSCG00000043817	NA
chr1	201392801	201396000	chr1	201292659	201506064	ENSSSCT00000071314	ENSSSCG00000043817	NA
chr1	201392801	201396000	chr1	201292659	201506032	ENSSSCT00000089614	ENSSSCG00000043817	NA
chr1	201398401	201400000	chr1	201292659	201506064	ENSSSCT00000071314	ENSSSCG00000043817	NA
chr1	201398401	201400000	chr1	201292659	201506032	ENSSSCT00000089614	ENSSSCG00000043817	NA
chr1	201402001	201403600	chr1	201292659	201506064	ENSSSCT00000071314	ENSSSCG00000043817	NA
chr1	201402001	201403600	chr1	201292659	201506032	ENSSSCT00000089614	ENSSSCG00000043817	NA
chr1	201407601	201410800	chr1	201407587	201408266	ENSSSCT00000072996	ENSSSCG00000045163	IFN-ALPHA-9
chr1	201407601	201410800	chr1	201292659	201506064	ENSSSCT00000071314	ENSSSCG00000043817	NA
chr1	201407601	201410800	chr1	201292659	201506032	ENSSSCT00000089614	ENSSSCG00000043817	NA
chr1	201412801	201420000	chr1	201412274	201412828	ENSSSCT00000033668	ENSSSCG00000032099	IFN-DELTA-11
chr1	201412801	201420000	chr1	201292659	201506064	ENSSSCT00000071314	ENSSSCG00000043817	NA
chr1	201412801	201420000	chr1	201292659	201506032	ENSSSCT00000089614	ENSSSCG00000043817	NA
chr1	201425201	201428400	chr1	201292659	201506064	ENSSSCT00000071314	ENSSSCG00000043817	NA
chr1	201425201	201428400	chr1	201292659	201506032	ENSSSCT00000089614	ENSSSCG00000043817	NA
chr1	201430801	201435200	chr1	201292659	201506064	ENSSSCT00000071314	ENSSSCG00000043817	NA
chr1	201430801	201435200	chr1	201292659	201506032	ENSSSCT00000089614	ENSSSCG00000043817	NA
chr1	201439201	201441600	chr1	201292659	201506064	ENSSSCT00000071314	ENSSSCG00000043817	NA
chr1	201439201	201441600	chr1	201292659	201506032	ENSSSCT00000089614	ENSSSCG00000043817	NA
chr1	201442401	201446000	chr1	201292659	201506064	ENSSSCT00000071314	ENSSSCG00000043817	NA
chr1	201442401	201446000	chr1	201292659	201506032	ENSSSCT00000089614	ENSSSCG00000043817	NA
chr1	201966401	201969600	chr1	201880712	202228349	ENSSSCT00000055841	ENSSSCG00000028406	FOCAD
chr1	201966401	201969600	chr1	201935383	202258815	ENSSSCT00000080450	ENSSSCG00000028406	FOCAD
chr1	201966401	201969600	chr1	201935383	202228349	ENSSSCT00000082399	ENSSSCG00000028406	FOCAD
chr1	201966401	201969600	chr1	201942461	202228349	ENSSSCT00000044086	ENSSSCG00000028406	FOCAD
chr1	201966401	201969600	chr1	201942462	202257342	ENSSSCT00000041034	ENSSSCG00000028406	FOCAD
chr1	201966401	201969600	chr1	201942462	202228349	ENSSSCT00000005693	ENSSSCG00000028406	FOCAD
chr1	201966401	201969600	chr1	201942463	202258793	ENSSSCT00000060666	ENSSSCG00000028406	FOCAD
chr1	201966401	201969600	chr1	201942463	202258793	ENSSSCT00000056267	ENSSSCG00000028406	FOCAD
chr1	201966401	201969600	chr1	201942463	202228349	ENSSSCT00000028872	ENSSSCG00000028406	FOCAD
chr1	201971201	201974000	chr1	201880712	202228349	ENSSSCT00000055841	ENSSSCG00000028406	FOCAD
chr1	201971201	201974000	chr1	201935383	202258815	ENSSSCT00000080450	ENSSSCG00000028406	FOCAD
chr1	201971201	201974000	chr1	201935383	202228349	ENSSSCT00000082399	ENSSSCG00000028406	FOCAD
chr1	201971201	201974000	chr1	201942461	202228349	ENSSSCT00000044086	ENSSSCG00000028406	FOCAD
chr1	201971201	201974000	chr1	201942462	202257342	ENSSSCT00000041034	ENSSSCG00000028406	FOCAD
chr1	201971201	201974000	chr1	201942462	202228349	ENSSSCT00000005693	ENSSSCG00000028406	FOCAD
chr1	201971201	201974000	chr1	201942463	202258793	ENSSSCT00000060666	ENSSSCG00000028406	FOCAD
chr1	201971201	201974000	chr1	201942463	202258793	ENSSSCT00000056267	ENSSSCG00000028406	FOCAD
chr1	201971201	201974000	chr1	201942463	202228349	ENSSSCT00000028872	ENSSSCG00000028406	FOCAD
chr1	208926001	208928000	chr1	208915182	209168985	ENSSSCT00000069827	ENSSSCG00000051701	NA
chr1	208972801	208974400	chr1	208915182	209168985	ENSSSCT00000069827	ENSSSCG00000051701	NA
chr1	208992401	208994000	chr1	208915182	209168985	ENSSSCT00000069827	ENSSSCG00000051701	NA
chr1	208992401	208994000	chr1	208987279	209169748	ENSSSCT00000071265	ENSSSCG00000051701	NA
chr1	209003601	209005600	chr1	208915182	209168985	ENSSSCT00000069827	ENSSSCG00000051701	NA
chr1	209003601	209005600	chr1	208987279	209169748	ENSSSCT00000071265	ENSSSCG00000051701	NA
chr1	210290401	210292400	chr1	210145801	210373041	ENSSSCT00000080686	ENSSSCG00000048974	NA
chr1	210367201	210369200	chr1	210145801	210373041	ENSSSCT00000080686	ENSSSCG00000048974	NA
chr1	211983201	211984800	chr1	211982489	211988714	ENSSSCT00000082289	ENSSSCG00000044797	NA
chr1	212046801	212048800	chr1	212044187	212049515	ENSSSCT00000086741	ENSSSCG00000046197	NA
chr1	213196001	213198000	chr1	213133453	213329607	ENSSSCT00000071531	ENSSSCG00000042224	NA
chr1	213196001	213198000	chr1	213133453	213329607	ENSSSCT00000083078	ENSSSCG00000042224	NA
chr1	213209601	213211600	chr1	213133453	213329607	ENSSSCT00000071531	ENSSSCG00000042224	NA
chr1	213209601	213211600	chr1	213133453	213329607	ENSSSCT00000083078	ENSSSCG00000042224	NA
chr1	213230801	213232800	chr1	213133453	213329607	ENSSSCT00000071531	ENSSSCG00000042224	NA
chr1	213230801	213232800	chr1	213133453	213329607	ENSSSCT00000083078	ENSSSCG00000042224	NA
chr1	213284801	213287600	chr1	213133453	213329607	ENSSSCT00000071531	ENSSSCG00000042224	NA
chr1	213284801	213287600	chr1	213133453	213329607	ENSSSCT00000083078	ENSSSCG00000042224	NA
chr1	213310001	213312000	chr1	213133453	213329607	ENSSSCT00000071531	ENSSSCG00000042224	NA
chr1	213310001	213312000	chr1	213133453	213329607	ENSSSCT00000083078	ENSSSCG00000042224	NA
chr1	213517201	213519200	chr1	213482964	214009445	ENSSSCT00000090261	ENSSSCG00000005194	PTPRD
chr1	213517201	213519200	chr1	213482964	214009445	ENSSSCT00000070388	ENSSSCG00000005194	PTPRD
chr1	213517201	213519200	chr1	213482964	214009445	ENSSSCT00000005727	ENSSSCG00000005194	PTPRD
chr1	213517201	213519200	chr1	213482964	214009445	ENSSSCT00000072428	ENSSSCG00000005194	PTPRD
chr1	213517201	213519200	chr1	213483348	214009525	ENSSSCT00000080232	ENSSSCG00000005194	PTPRD
chr1	213517201	213519200	chr1	213483408	214009419	ENSSSCT00000029124	ENSSSCG00000005194	PTPRD
chr1	213517201	213519200	chr1	213483723	214009895	ENSSSCT00000064789	ENSSSCG00000005194	PTPRD
chr1	213517201	213519200	chr1	213483725	214009893	ENSSSCT00000005726	ENSSSCG00000005194	PTPRD
chr1	213517201	213519200	chr1	213483756	214009839	ENSSSCT00000052345	ENSSSCG00000005194	PTPRD
chr1	213782401	213784400	chr1	213482964	214009445	ENSSSCT00000090261	ENSSSCG00000005194	PTPRD
chr1	213782401	213784400	chr1	213482964	214009445	ENSSSCT00000070388	ENSSSCG00000005194	PTPRD
chr1	213782401	213784400	chr1	213482964	214009445	ENSSSCT00000005727	ENSSSCG00000005194	PTPRD
chr1	213782401	213784400	chr1	213482964	214009445	ENSSSCT00000072428	ENSSSCG00000005194	PTPRD
chr1	213782401	213784400	chr1	213483348	214009525	ENSSSCT00000080232	ENSSSCG00000005194	PTPRD
chr1	213782401	213784400	chr1	213483408	214009419	ENSSSCT00000029124	ENSSSCG00000005194	PTPRD
chr1	213782401	213784400	chr1	213483723	214009895	ENSSSCT00000064789	ENSSSCG00000005194	PTPRD
chr1	213782401	213784400	chr1	213483725	214009893	ENSSSCT00000005726	ENSSSCG00000005194	PTPRD
chr1	213782401	213784400	chr1	213483756	214009839	ENSSSCT00000052345	ENSSSCG00000005194	PTPRD
chr1	213782401	213784400	chr1	213684846	214009895	ENSSSCT00000041207	ENSSSCG00000005194	PTPRD
chr1	213951601	213953200	chr1	213482964	214009445	ENSSSCT00000090261	ENSSSCG00000005194	PTPRD
chr1	213951601	213953200	chr1	213482964	214009445	ENSSSCT00000070388	ENSSSCG00000005194	PTPRD
chr1	213951601	213953200	chr1	213482964	214009445	ENSSSCT00000005727	ENSSSCG00000005194	PTPRD
chr1	213951601	213953200	chr1	213482964	214009445	ENSSSCT00000072428	ENSSSCG00000005194	PTPRD
chr1	213951601	213953200	chr1	213483348	214009525	ENSSSCT00000080232	ENSSSCG00000005194	PTPRD
chr1	213951601	213953200	chr1	213483408	214009419	ENSSSCT00000029124	ENSSSCG00000005194	PTPRD
chr1	213951601	213953200	chr1	213483723	214009895	ENSSSCT00000064789	ENSSSCG00000005194	PTPRD
chr1	213951601	213953200	chr1	213483725	214009893	ENSSSCT00000005726	ENSSSCG00000005194	PTPRD
chr1	213951601	213953200	chr1	213483756	214009839	ENSSSCT00000052345	ENSSSCG00000005194	PTPRD
chr1	213951601	213953200	chr1	213684846	214009895	ENSSSCT00000041207	ENSSSCG00000005194	PTPRD
chr1	216048201	216048800	chr1	215807795	216112209	ENSSSCT00000005736	ENSSSCG00000005204	RANBP6
chr1	217715201	217716800	chr1	217629331	218117267	ENSSSCT00000005757	ENSSSCG00000005224	GLIS3
chr1	217731601	217733600	chr1	217629331	218117267	ENSSSCT00000005757	ENSSSCG00000005224	GLIS3
chr1	217794001	217795600	chr1	217629331	218117267	ENSSSCT00000005757	ENSSSCG00000005224	GLIS3
chr1	217796401	217798000	chr1	217629331	218117267	ENSSSCT00000005757	ENSSSCG00000005224	GLIS3
chr1	217819601	217821600	chr1	217629331	218117267	ENSSSCT00000005757	ENSSSCG00000005224	GLIS3
chr1	217835201	217837200	chr1	217629331	218117267	ENSSSCT00000005757	ENSSSCG00000005224	GLIS3
chr1	217905201	217907200	chr1	217629331	218117267	ENSSSCT00000005757	ENSSSCG00000005224	GLIS3
chr1	217913601	217915600	chr1	217629331	218117267	ENSSSCT00000005757	ENSSSCG00000005224	GLIS3
chr1	217973601	217975600	chr1	217629331	218117267	ENSSSCT00000005757	ENSSSCG00000005224	GLIS3
chr1	221681201	221682800	chr1	221634524	221836483	ENSSSCT00000005777	ENSSSCG00000005243	PGM5
chr1	221681201	221682800	chr1	221634524	221759623	ENSSSCT00000081931	ENSSSCG00000005243	PGM5
chr1	221681201	221682800	chr1	221634996	221801045	ENSSSCT00000073718	ENSSSCG00000005243	PGM5
chr1	223959001	223960000	chr1	223836213	224373550	ENSSSCT00000075867	ENSSSCG00000005257	TRPM3
chr1	223959001	223960000	chr1	223839602	224373550	ENSSSCT00000066964	ENSSSCG00000005257	TRPM3
chr1	223959001	223960000	chr1	223839774	224125534	ENSSSCT00000005792	ENSSSCG00000005257	TRPM3
chr1	223959001	223960000	chr1	223839602	224680190	ENSSSCT00000087969	ENSSSCG00000005257	TRPM3
chr1	224058001	224060000	chr1	224033759	224125716	ENSSSCT00000043786	ENSSSCG00000005257	TRPM3
chr1	224058001	224060000	chr1	223836213	224373550	ENSSSCT00000075867	ENSSSCG00000005257	TRPM3
chr1	224058001	224060000	chr1	223839602	224373550	ENSSSCT00000066964	ENSSSCG00000005257	TRPM3
chr1	224058001	224060000	chr1	223839774	224125534	ENSSSCT00000005792	ENSSSCG00000005257	TRPM3
chr1	224058001	224060000	chr1	223839602	224680190	ENSSSCT00000087969	ENSSSCG00000005257	TRPM3
chr1	224060401	224062400	chr1	224033759	224125716	ENSSSCT00000043786	ENSSSCG00000005257	TRPM3
chr1	224060401	224062400	chr1	223836213	224373550	ENSSSCT00000075867	ENSSSCG00000005257	TRPM3
chr1	224060401	224062400	chr1	223839602	224373550	ENSSSCT00000066964	ENSSSCG00000005257	TRPM3
chr1	224060401	224062400	chr1	223839774	224125534	ENSSSCT00000005792	ENSSSCG00000005257	TRPM3
chr1	224060401	224062400	chr1	223839602	224680190	ENSSSCT00000087969	ENSSSCG00000005257	TRPM3
chr1	224088401	224090000	chr1	224033759	224125716	ENSSSCT00000043786	ENSSSCG00000005257	TRPM3
chr1	224088401	224090000	chr1	224079986	224125544	ENSSSCT00000085980	ENSSSCG00000005257	TRPM3
chr1	224088401	224090000	chr1	223836213	224373550	ENSSSCT00000075867	ENSSSCG00000005257	TRPM3
chr1	224088401	224090000	chr1	223839602	224373550	ENSSSCT00000066964	ENSSSCG00000005257	TRPM3
chr1	224088401	224090000	chr1	223839774	224125534	ENSSSCT00000005792	ENSSSCG00000005257	TRPM3
chr1	224088401	224090000	chr1	223839602	224680190	ENSSSCT00000087969	ENSSSCG00000005257	TRPM3
chr1	224107201	224109200	chr1	224033759	224125716	ENSSSCT00000043786	ENSSSCG00000005257	TRPM3
chr1	224107201	224109200	chr1	224079986	224125544	ENSSSCT00000085980	ENSSSCG00000005257	TRPM3
chr1	224107201	224109200	chr1	223836213	224373550	ENSSSCT00000075867	ENSSSCG00000005257	TRPM3
chr1	224107201	224109200	chr1	223839602	224373550	ENSSSCT00000066964	ENSSSCG00000005257	TRPM3
chr1	224107201	224109200	chr1	223839774	224125534	ENSSSCT00000005792	ENSSSCG00000005257	TRPM3
chr1	224107201	224109200	chr1	223839602	224680190	ENSSSCT00000087969	ENSSSCG00000005257	TRPM3
chr1	224175201	224177200	chr1	223836213	224373550	ENSSSCT00000075867	ENSSSCG00000005257	TRPM3
chr1	224175201	224177200	chr1	223839602	224373550	ENSSSCT00000066964	ENSSSCG00000005257	TRPM3
chr1	224175201	224177200	chr1	223839602	224680190	ENSSSCT00000087969	ENSSSCG00000005257	TRPM3
chr1	224178801	224181200	chr1	223836213	224373550	ENSSSCT00000075867	ENSSSCG00000005257	TRPM3
chr1	224178801	224181200	chr1	223839602	224373550	ENSSSCT00000066964	ENSSSCG00000005257	TRPM3
chr1	224178801	224181200	chr1	223839602	224680190	ENSSSCT00000087969	ENSSSCG00000005257	TRPM3
chr1	224297201	224299600	chr1	223836213	224373550	ENSSSCT00000075867	ENSSSCG00000005257	TRPM3
chr1	224297201	224299600	chr1	223839602	224373550	ENSSSCT00000066964	ENSSSCG00000005257	TRPM3
chr1	224297201	224299600	chr1	223839602	224680190	ENSSSCT00000087969	ENSSSCG00000005257	TRPM3
chr1	224336001	224338400	chr1	223836213	224373550	ENSSSCT00000075867	ENSSSCG00000005257	TRPM3
chr1	224336001	224338400	chr1	223839602	224373550	ENSSSCT00000066964	ENSSSCG00000005257	TRPM3
chr1	224336001	224338400	chr1	223839602	224680190	ENSSSCT00000087969	ENSSSCG00000005257	TRPM3
chr1	224349601	224351600	chr1	223836213	224373550	ENSSSCT00000075867	ENSSSCG00000005257	TRPM3
chr1	224349601	224351600	chr1	223839602	224373550	ENSSSCT00000066964	ENSSSCG00000005257	TRPM3
chr1	224349601	224351600	chr1	223839602	224680190	ENSSSCT00000087969	ENSSSCG00000005257	TRPM3
chr1	224359201	224361200	chr1	223836213	224373550	ENSSSCT00000075867	ENSSSCG00000005257	TRPM3
chr1	224359201	224361200	chr1	223839602	224373550	ENSSSCT00000066964	ENSSSCG00000005257	TRPM3
chr1	224359201	224361200	chr1	223839602	224680190	ENSSSCT00000087969	ENSSSCG00000005257	TRPM3
chr1	224653601	224656400	chr1	223839602	224680190	ENSSSCT00000087969	ENSSSCG00000005257	TRPM3
chr1	225402801	225404800	chr1	225193728	225411345	ENSSSCT00000067091	ENSSSCG00000031105	C9orf85
chr1	225402801	225404800	chr1	225402117	225589827	ENSSSCT00000079287	ENSSSCG00000034919	GDA
chr1	225423601	225426000	chr1	225402117	225589827	ENSSSCT00000079287	ENSSSCG00000034919	GDA
chr1	225423601	225426000	chr1	225425480	225585991	ENSSSCT00000089335	ENSSSCG00000034919	GDA
chr1	225423601	225426000	chr1	225425483	225589830	ENSSSCT00000062433	ENSSSCG00000034919	GDA
chr1	225423601	225426000	chr1	225425483	225589820	ENSSSCT00000083639	ENSSSCG00000034919	GDA
chr1	225446401	225448400	chr1	225402117	225589827	ENSSSCT00000079287	ENSSSCG00000034919	GDA
chr1	225446401	225448400	chr1	225425480	225585991	ENSSSCT00000089335	ENSSSCG00000034919	GDA
chr1	225446401	225448400	chr1	225425483	225589830	ENSSSCT00000062433	ENSSSCG00000034919	GDA
chr1	225446401	225448400	chr1	225425483	225589820	ENSSSCT00000083639	ENSSSCG00000034919	GDA
chr1	225460001	225462000	chr1	225402117	225589827	ENSSSCT00000079287	ENSSSCG00000034919	GDA
chr1	225460001	225462000	chr1	225425480	225585991	ENSSSCT00000089335	ENSSSCG00000034919	GDA
chr1	225460001	225462000	chr1	225425483	225589830	ENSSSCT00000062433	ENSSSCG00000034919	GDA
chr1	225460001	225462000	chr1	225425483	225589820	ENSSSCT00000083639	ENSSSCG00000034919	GDA
chr1	225476401	225478000	chr1	225402117	225589827	ENSSSCT00000079287	ENSSSCG00000034919	GDA
chr1	225476401	225478000	chr1	225425480	225585991	ENSSSCT00000089335	ENSSSCG00000034919	GDA
chr1	225476401	225478000	chr1	225425483	225589830	ENSSSCT00000062433	ENSSSCG00000034919	GDA
chr1	225476401	225478000	chr1	225425483	225589820	ENSSSCT00000083639	ENSSSCG00000034919	GDA
chr1	225478001	225480000	chr1	225402117	225589827	ENSSSCT00000079287	ENSSSCG00000034919	GDA
chr1	225478001	225480000	chr1	225425480	225585991	ENSSSCT00000089335	ENSSSCG00000034919	GDA
chr1	225478001	225480000	chr1	225425483	225589830	ENSSSCT00000062433	ENSSSCG00000034919	GDA
chr1	225478001	225480000	chr1	225425483	225589820	ENSSSCT00000083639	ENSSSCG00000034919	GDA
chr1	226210801	226214400	chr1	226161296	226217306	ENSSSCT00000027607	ENSSSCG00000028996	ALDH1A1
chr1	226210801	226214400	chr1	226163349	226217308	ENSSSCT00000050861	ENSSSCG00000028996	ALDH1A1
chr1	226210801	226214400	chr1	226163351	226217303	ENSSSCT00000091043	ENSSSCG00000028996	ALDH1A1
chr1	226210801	226214400	chr1	226163352	226217292	ENSSSCT00000082123	ENSSSCG00000028996	ALDH1A1
chr1	226210801	226214400	chr1	226163353	226217306	ENSSSCT00000076078	ENSSSCG00000028996	ALDH1A1
chr1	226210801	226214400	chr1	226180507	226217312	ENSSSCT00000079862	ENSSSCG00000028996	ALDH1A1
chr1	227618401	227620400	chr1	227574647	227772693	ENSSSCT00000037918	ENSSSCG00000005268	RORB
chr1	227618401	227620400	chr1	227574992	227772676	ENSSSCT00000005803	ENSSSCG00000005268	RORB
chr1	227618401	227620400	chr1	227575871	227772693	ENSSSCT00000087413	ENSSSCG00000005268	RORB
chr1	227660801	227662800	chr1	227574647	227772693	ENSSSCT00000037918	ENSSSCG00000005268	RORB
chr1	227660801	227662800	chr1	227574992	227772676	ENSSSCT00000005803	ENSSSCG00000005268	RORB
chr1	227660801	227662800	chr1	227575871	227772693	ENSSSCT00000087413	ENSSSCG00000005268	RORB
chr1	227668001	227670800	chr1	227574647	227772693	ENSSSCT00000037918	ENSSSCG00000005268	RORB
chr1	227668001	227670800	chr1	227574992	227772676	ENSSSCT00000005803	ENSSSCG00000005268	RORB
chr1	227668001	227670800	chr1	227575871	227772693	ENSSSCT00000087413	ENSSSCG00000005268	RORB
chr1	229937001	229941600	chr1	229933080	229940523	ENSSSCT00000069558	ENSSSCG00000041914	NA
chr1	229937001	229941600	chr1	229872030	229955700	ENSSSCT00000081955	ENSSSCG00000044318	NA
chr1	235278401	235280400	chr1	235275594	235524760	ENSSSCT00000083210	ENSSSCG00000049366	NA
chr1	235278401	235280400	chr1	235276424	235499323	ENSSSCT00000072334	ENSSSCG00000049366	NA
chr1	235302401	235304400	chr1	235275594	235524760	ENSSSCT00000083210	ENSSSCG00000049366	NA
chr1	235302401	235304400	chr1	235276424	235499323	ENSSSCT00000072334	ENSSSCG00000049366	NA
chr1	235335601	235337200	chr1	235275594	235524760	ENSSSCT00000083210	ENSSSCG00000049366	NA
chr1	235335601	235337200	chr1	235276424	235499323	ENSSSCT00000072334	ENSSSCG00000049366	NA
chr1	236709601	236714000	chr1	236709673	236710632	ENSSSCT00000089206	ENSSSCG00000048280	OR2S2
chr1	236725201	236728800	chr1	236727626	236729290	ENSSSCT00000005874	ENSSSCG00000048089	NA
chr1	242610801	242612400	chr1	242592833	242664264	ENSSSCT00000074301	ENSSSCG00000050727	NA
chr1	242610801	242612400	chr1	242607379	242622951	ENSSSCT00000077183	ENSSSCG00000050727	NA
chr1	242712001	242713600	chr1	242682820	242970622	ENSSSCT00000049737	ENSSSCG00000005393	PLPPR1
chr1	242714001	242715600	chr1	242682820	242970622	ENSSSCT00000049737	ENSSSCG00000005393	PLPPR1
chr1	242740801	242746800	chr1	242682820	242970622	ENSSSCT00000049737	ENSSSCG00000005393	PLPPR1
chr1	243486801	243489200	chr1	243483990	243488829	ENSSSCT00000077567	ENSSSCG00000044263	NA
chr1	245681601	245683600	chr1	245682591	245684919	ENSSSCT00000082227	ENSSSCG00000045877	NA
chr1	245684001	245685600	chr1	245682591	245684919	ENSSSCT00000082227	ENSSSCG00000045877	NA
chr1	245736801	245738400	chr1	245735492	245739514	ENSSSCT00000067806	ENSSSCG00000044671	NA
chr1	245974001	245979200	chr1	245974965	245975921	ENSSSCT00000052255	ENSSSCG00000044110	NA
chr1	249286801	249288400	chr1	249199010	249335121	ENSSSCT00000076553	ENSSSCG00000041167	NA
chr1	249319601	249321600	chr1	249199010	249335121	ENSSSCT00000076553	ENSSSCG00000041167	NA
chr1	252496401	252500000	chr1	252466430	252553802	ENSSSCT00000006009	ENSSSCG00000005463	SHOC1
chr1	253620801	253721000	chr1	253643533	253651581	ENSSSCT00000077381	ENSSSCG00000044417	NA
chr1	253620801	253721000	chr1	253643793	253651580	ENSSSCT00000081020	ENSSSCG00000047804	NA
chr1	253620801	253721000	chr1	253638015	253642866	ENSSSCT00000006020	ENSSSCG00000005474	SAL1
chr1	253620801	253721000	chr1	253656010	253657160	ENSSSCT00000076121	ENSSSCG00000043950	NA
chr1	253620801	253721000	chr1	253666588	253695401	ENSSSCT00000091285	ENSSSCG00000047560	NA
chr1	253620801	253721000	chr1	253667576	253694935	ENSSSCT00000085484	ENSSSCG00000047560	NA
chr1	254664801	254666800	chr1	254477864	254672964	ENSSSCT00000006030	ENSSSCG00000005484	ZNF618
chr1	254664801	254666800	chr1	254477864	254672964	ENSSSCT00000068251	ENSSSCG00000005484	ZNF618
chr1	254664801	254666800	chr1	254477864	254672964	ENSSSCT00000067885	ENSSSCG00000005484	ZNF618
chr1	258052801	258054400	chr1	258044610	258054639	ENSSSCT00000006051	ENSSSCG00000005503	TLR4
chr1	258052801	258054400	chr1	258044803	258059004	ENSSSCT00000076294	ENSSSCG00000005503	TLR4
chr1	258500401	258502400	chr1	258502099	258503411	ENSSSCT00000070699	ENSSSCG00000044379	NA
chr1	258889201	258891200	chr1	258876102	258918192	ENSSSCT00000071741	ENSSSCG00000043986	NA
chr1	258901601	258903600	chr1	258876102	258918192	ENSSSCT00000071741	ENSSSCG00000043986	NA
chr1	258901601	258903600	chr1	258898528	258904457	ENSSSCT00000089890	ENSSSCG00000051114	NA
chr1	260108001	260112200	chr1	259921165	260115030	ENSSSCT00000074880	ENSSSCG00000041789	NA
chr1	261686801	261688400	chr1	261659660	261859830	ENSSSCT00000090283	ENSSSCG00000005524	DAB2IP
chr1	261686801	261688400	chr1	261659759	261857024	ENSSSCT00000081220	ENSSSCG00000005524	DAB2IP
chr1	261857601	261859600	chr1	261659660	261859830	ENSSSCT00000090283	ENSSSCG00000005524	DAB2IP
chr1	261958401	261960000	chr1	261896304	262010049	ENSSSCT00000055541	ENSSSCG00000038036	TTLL11
chr1	261958401	261960000	chr1	261896304	262204251	ENSSSCT00000050566	ENSSSCG00000038036	TTLL11
chr1	261960401	261962000	chr1	261896304	262010049	ENSSSCT00000055541	ENSSSCG00000038036	TTLL11
chr1	261960401	261962000	chr1	261896304	262204251	ENSSSCT00000050566	ENSSSCG00000038036	TTLL11
chr1	261964801	261973600	chr1	261896304	262010049	ENSSSCT00000055541	ENSSSCG00000038036	TTLL11
chr1	261964801	261973600	chr1	261896304	262204251	ENSSSCT00000050566	ENSSSCG00000038036	TTLL11
chr1	261998001	262000400	chr1	261896304	262010049	ENSSSCT00000055541	ENSSSCG00000038036	TTLL11
chr1	261998001	262000400	chr1	261896304	262204251	ENSSSCT00000050566	ENSSSCG00000038036	TTLL11
chr1	262003601	262010400	chr1	261896304	262010049	ENSSSCT00000055541	ENSSSCG00000038036	TTLL11
chr1	262003601	262010400	chr1	261896304	262204251	ENSSSCT00000050566	ENSSSCG00000038036	TTLL11
chr1	262166001	262174200	chr1	261896304	262204251	ENSSSCT00000050566	ENSSSCG00000038036	TTLL11
chr1	262504801	262506800	chr1	262506551	262508761	ENSSSCT00000081765	ENSSSCG00000045923	NA
chr1	262509601	262530800	chr1	262510762	262511694	ENSSSCT00000006085	ENSSSCG00000005534	NA
chr1	262537601	262565600	chr1	262542414	262548199	ENSSSCT00000047334	ENSSSCG00000042662	NA
chr1	262577201	262582400	chr1	262580190	262581117	ENSSSCT00000030742	ENSSSCG00000032127	NA
chr1	262597401	262636000	chr1	262615202	262616077	ENSSSCT00000006121	ENSSSCG00000048812	NA
chr1	262649801	262692600	chr1	262670111	262671058	ENSSSCT00000068669	ENSSSCG00000041164	NA
chr1	262649801	262692600	chr1	262689690	262690631	ENSSSCT00000079451	ENSSSCG00000047130	NA
chr1	262699001	262721400	chr1	262703033	262703977	ENSSSCT00000047836	ENSSSCG00000035100	NA
chr1	262735001	262760000	chr1	262751602	262752228	ENSSSCT00000046108	ENSSSCG00000031516	NA
chr1	262821201	263006800	chr1	262829536	262830498	ENSSSCT00000029506	ENSSSCG00000027732	NA
chr1	262821201	263006800	chr1	262918318	262923525	ENSSSCT00000042726	ENSSSCG00000046333	NA
chr1	262821201	263006800	chr1	262950329	262958275	ENSSSCT00000025643	ENSSSCG00000026287	NA
chr1	262821201	263006800	chr1	262976285	262977227	ENSSSCT00000070932	ENSSSCG00000046183	NA
chr1	263084001	263085600	chr1	263085287	263086228	ENSSSCT00000064159	ENSSSCG00000035556	NA
chr1	263164001	263167200	chr1	263165348	263165920	ENSSSCT00000049783	ENSSSCG00000031416	NA
chr1	263252801	263255600	chr1	263254951	263255886	ENSSSCT00000006104	ENSSSCG00000035439	NA
chr1	263346401	263417600	chr1	263353837	263354778	ENSSSCT00000051168	ENSSSCG00000036749	NA
chr1	263346401	263417600	chr1	263374410	263381643	ENSSSCT00000074850	ENSSSCG00000045558	NA
chr1	263439201	263443200	chr1	263439805	263440419	ENSSSCT00000006450	ENSSSCG00000034582	NA
chr1	263589401	263633600	chr1	263618729	263622941	ENSSSCT00000087768	ENSSSCG00000050620	NA
chr1	263677601	263701600	chr1	263681147	263682085	ENSSSCT00000077677	ENSSSCG00000044533	NA
chr1	263726001	263727600	chr1	263726194	263727156	ENSSSCT00000006131	ENSSSCG00000005578	OR5C1
chr1	267051201	267053200	chr1	266933542	267105788	ENSSSCT00000051074	ENSSSCG00000036926	MVB12B
chr1	268121601	268123600	chr1	268116118	268213921	ENSSSCT00000006177	ENSSSCG00000005617	STXBP1
chr1	268121601	268123600	chr1	268116118	268213921	ENSSSCT00000071234	ENSSSCG00000005617	STXBP1
chr1	268121601	268123600	chr1	268116180	268205783	ENSSSCT00000060687	ENSSSCG00000005617	STXBP1
chr1	268126401	268129600	chr1	268116118	268213921	ENSSSCT00000006177	ENSSSCG00000005617	STXBP1
chr1	268126401	268129600	chr1	268116118	268213921	ENSSSCT00000071234	ENSSSCG00000005617	STXBP1
chr1	268126401	268129600	chr1	268116180	268205783	ENSSSCT00000060687	ENSSSCG00000005617	STXBP1
chr1	268131601	268156000	chr1	268116118	268213921	ENSSSCT00000006177	ENSSSCG00000005617	STXBP1
chr1	268131601	268156000	chr1	268116118	268213921	ENSSSCT00000071234	ENSSSCG00000005617	STXBP1
chr1	268131601	268156000	chr1	268116180	268205783	ENSSSCT00000060687	ENSSSCG00000005617	STXBP1
chr1	268374401	268376400	chr1	268371569	268384747	ENSSSCT00000081896	ENSSSCG00000005623	NA
chr1	268374401	268376400	chr1	268371573	268384777	ENSSSCT00000006183	ENSSSCG00000005623	NA
chr1	268502801	268504400	chr1	268423169	268619603	ENSSSCT00000073569	ENSSSCG00000022295	NA
chr1	268603601	268605200	chr1	268423169	268619603	ENSSSCT00000073569	ENSSSCG00000022295	NA
chr1	268621601	268623600	chr1	268617087	268642058	ENSSSCT00000006202	ENSSSCG00000005640	CIZ1
chr1	268634401	268636400	chr1	268617087	268642058	ENSSSCT00000006202	ENSSSCG00000005640	CIZ1
chr1	268750001	268752000	chr1	268746329	268757494	ENSSSCT00000056718	ENSSSCG00000005645	TRUB2
chr1	269007601	269010000	chr1	268991410	269030458	ENSSSCT00000006218	ENSSSCG00000005655	WDR34
chr1	269068401	269070800	chr1	269070512	269081334	ENSSSCT00000006220	ENSSSCG00000005657	PKN3
chr1	269098801	269101600	chr1	269092054	269116251	ENSSSCT00000060995	ENSSSCG00000005659	ZER1
chr1	269098801	269101600	chr1	269094011	269121888	ENSSSCT00000068478	ENSSSCG00000005659	ZER1
chr1	269098801	269101600	chr1	269081270	269121883	ENSSSCT00000077231	ENSSSCG00000005659	ZER1
chr1	269098801	269101600	chr1	269090159	269121879	ENSSSCT00000006222	ENSSSCG00000005659	ZER1
chr1	269198401	269200000	chr1	269172627	269209471	ENSSSCT00000006226	ENSSSCG00000005663	NA
chr1	269198401	269200000	chr1	269172634	269209452	ENSSSCT00000057949	ENSSSCG00000005663	NA
chr1	269198401	269200000	chr1	269172640	269209478	ENSSSCT00000090159	ENSSSCG00000005663	NA
chr1	269198401	269200000	chr1	269172640	269209478	ENSSSCT00000086676	ENSSSCG00000005663	NA
chr1	269198401	269200000	chr1	269172640	269209478	ENSSSCT00000083058	ENSSSCG00000005663	NA
chr1	269198401	269200000	chr1	269173162	269204921	ENSSSCT00000090397	ENSSSCG00000005663	NA
chr1	269277201	269279200	chr1	269259519	269313650	ENSSSCT00000059166	ENSSSCG00000005667	NUP188
chr1	269277201	269279200	chr1	269259519	269312869	ENSSSCT00000060976	ENSSSCG00000005667	NUP188
chr1	269277201	269279200	chr1	269268214	269313650	ENSSSCT00000051186	ENSSSCG00000005667	NUP188
chr1	269277201	269279200	chr1	269268214	269312865	ENSSSCT00000006230	ENSSSCG00000005667	NUP188
chr1	269283201	269285200	chr1	269259519	269313650	ENSSSCT00000059166	ENSSSCG00000005667	NUP188
chr1	269283201	269285200	chr1	269259519	269312869	ENSSSCT00000060976	ENSSSCG00000005667	NUP188
chr1	269283201	269285200	chr1	269268214	269313650	ENSSSCT00000051186	ENSSSCG00000005667	NUP188
chr1	269283201	269285200	chr1	269268214	269312865	ENSSSCT00000006230	ENSSSCG00000005667	NUP188
chr1	269316401	269318800	chr1	269312801	269332317	ENSSSCT00000078550	ENSSSCG00000005668	SH3GLB2
chr1	269316401	269318800	chr1	269312817	269332332	ENSSSCT00000075595	ENSSSCG00000005668	SH3GLB2
chr1	269316401	269318800	chr1	269312825	269332274	ENSSSCT00000044111	ENSSSCG00000005668	SH3GLB2
chr1	269316401	269318800	chr1	269312825	269332274	ENSSSCT00000078528	ENSSSCG00000005668	SH3GLB2
chr1	269316401	269318800	chr1	269312825	269332274	ENSSSCT00000039170	ENSSSCG00000005668	SH3GLB2
chr1	269316401	269318800	chr1	269313795	269332344	ENSSSCT00000006231	ENSSSCG00000005668	SH3GLB2
chr1	269316401	269318800	chr1	269313802	269332270	ENSSSCT00000025290	ENSSSCG00000005668	SH3GLB2
chr1	269324001	269326000	chr1	269312801	269332317	ENSSSCT00000078550	ENSSSCG00000005668	SH3GLB2
chr1	269324001	269326000	chr1	269312817	269332332	ENSSSCT00000075595	ENSSSCG00000005668	SH3GLB2
chr1	269324001	269326000	chr1	269312825	269332274	ENSSSCT00000044111	ENSSSCG00000005668	SH3GLB2
chr1	269324001	269326000	chr1	269312825	269332274	ENSSSCT00000078528	ENSSSCG00000005668	SH3GLB2
chr1	269324001	269326000	chr1	269312825	269332274	ENSSSCT00000039170	ENSSSCG00000005668	SH3GLB2
chr1	269324001	269326000	chr1	269313795	269332344	ENSSSCT00000006231	ENSSSCG00000005668	SH3GLB2
chr1	269324001	269326000	chr1	269313802	269332270	ENSSSCT00000025290	ENSSSCG00000005668	SH3GLB2
chr1	269339601	269341600	chr1	269334834	269363937	ENSSSCT00000006232	ENSSSCG00000005669	MIGA2
chr1	269345201	269347200	chr1	269334834	269363937	ENSSSCT00000006232	ENSSSCG00000005669	MIGA2
chr1	269579601	269581600	chr1	269575594	269610052	ENSSSCT00000080149	ENSSSCG00000046947	NA
chr1	269579601	269581600	chr1	269575594	269586379	ENSSSCT00000076471	ENSSSCG00000046947	NA
chr1	269632001	269634000	chr1	269600798	269754992	ENSSSCT00000067721	ENSSSCG00000043118	NA
chr1	269666801	269668800	chr1	269600798	269754992	ENSSSCT00000067721	ENSSSCG00000043118	NA
chr1	269932801	269934800	chr1	269933142	269944279	ENSSSCT00000066602	ENSSSCG00000041488	NA
chr1	269942001	269944000	chr1	269943691	269955822	ENSSSCT00000075848	ENSSSCG00000046981	NA
chr1	269942001	269944000	chr1	269933142	269944279	ENSSSCT00000066602	ENSSSCG00000041488	NA
chr1	270077601	270079600	chr1	270049518	270114143	ENSSSCT00000064043	ENSSSCG00000005689	FNBP1
chr1	270077601	270079600	chr1	269995520	270086780	ENSSSCT00000023659	ENSSSCG00000024341	USP20
chr1	270077601	270079600	chr1	270042369	270180188	ENSSSCT00000074771	ENSSSCG00000005689	FNBP1
chr1	270077601	270079600	chr1	270042370	270180188	ENSSSCT00000006256	ENSSSCG00000005689	FNBP1
chr1	270077601	270079600	chr1	270042370	270180188	ENSSSCT00000073974	ENSSSCG00000005689	FNBP1
chr1	270424801	270427200	chr1	270364033	270523287	ENSSSCT00000006268	ENSSSCG00000005699	HMCN2
chr1	270424801	270427200	chr1	270364033	270435079	ENSSSCT00000086434	ENSSSCG00000005699	HMCN2
chr1	270471201	270472800	chr1	270364033	270523287	ENSSSCT00000006268	ENSSSCG00000005699	HMCN2
chr1	270472801	270474800	chr1	270364033	270523287	ENSSSCT00000006268	ENSSSCG00000005699	HMCN2
chr1	270795201	270797200	chr1	270761668	270906699	ENSSSCT00000054304	ENSSSCG00000005706	ABL1
chr1	271015601	271017600	chr1	271004433	271071227	ENSSSCT00000006282	ENSSSCG00000005710	LAMC3
chr1	271037201	271039200	chr1	271004433	271071227	ENSSSCT00000006282	ENSSSCG00000005710	LAMC3
chr1	271040001	271041600	chr1	271004433	271071227	ENSSSCT00000006282	ENSSSCG00000005710	LAMC3
chr1	271099201	271100800	chr1	271094058	271102798	ENSSSCT00000076115	ENSSSCG00000034178	AIF1L
chr1	271099201	271100800	chr1	271075304	271102803	ENSSSCT00000077396	ENSSSCG00000034178	AIF1L
chr1	271099201	271100800	chr1	271075304	271102798	ENSSSCT00000062833	ENSSSCG00000034178	AIF1L
chr1	271099201	271100800	chr1	271075316	271102799	ENSSSCT00000049035	ENSSSCG00000034178	AIF1L
chr1	271099201	271100800	chr1	271075316	271099872	ENSSSCT00000066133	ENSSSCG00000034178	AIF1L
chr1	271110801	271112800	chr1	271103833	271203406	ENSSSCT00000006280	ENSSSCG00000005711	NUP214
chr1	271110801	271112800	chr1	271104091	271210290	ENSSSCT00000037832	ENSSSCG00000005711	NUP214
chr1	271110801	271112800	chr1	271105168	271210278	ENSSSCT00000036174	ENSSSCG00000005711	NUP214
chr1	271110801	271112800	chr1	271106168	271210290	ENSSSCT00000070977	ENSSSCG00000005711	NUP214
chr1	271110801	271112800	chr1	271106168	271195846	ENSSSCT00000039950	ENSSSCG00000005711	NUP214
chr1	271372401	271374400	chr1	271336821	271427316	ENSSSCT00000078492	ENSSSCG00000005715	PRRC2B
chr1	271372401	271374400	chr1	271336821	271427316	ENSSSCT00000081880	ENSSSCG00000005715	PRRC2B
chr1	271372401	271374400	chr1	271336834	271430936	ENSSSCT00000006285	ENSSSCG00000005715	PRRC2B
chr1	271372401	271374400	chr1	271336834	271430936	ENSSSCT00000055094	ENSSSCG00000005715	PRRC2B
chr1	271372401	271374400	chr1	271336834	271430936	ENSSSCT00000055254	ENSSSCG00000005715	PRRC2B
chr1	271438001	271440000	chr1	271432210	271447824	ENSSSCT00000043029	ENSSSCG00000005716	POMT1
chr1	271438001	271440000	chr1	271432210	271451080	ENSSSCT00000006286	ENSSSCG00000005716	POMT1
chr1	271470401	271473600	chr1	271462986	271480742	ENSSSCT00000065891	ENSSSCG00000031465	PRRT1B
chr1	272076801	272078400	chr1	272011948	272077018	ENSSSCT00000051603	ENSSSCG00000005723	NTNG2
chr1	272118001	272120000	chr1	272095358	272170750	ENSSSCT00000045724	ENSSSCG00000005724	SETX
chr1	272118001	272120000	chr1	272095358	272170750	ENSSSCT00000040524	ENSSSCG00000005724	SETX
chr1	272118001	272120000	chr1	272095426	272170749	ENSSSCT00000042827	ENSSSCG00000005724	SETX
chr1	272118001	272120000	chr1	272095426	272170749	ENSSSCT00000043081	ENSSSCG00000005724	SETX
chr1	272118001	272120000	chr1	272095429	272170750	ENSSSCT00000006294	ENSSSCG00000005724	SETX
chr1	272200801	272202400	chr1	272180406	272212483	ENSSSCT00000006295	ENSSSCG00000005725	NA
chr1	272200801	272202400	chr1	272180797	272212483	ENSSSCT00000045069	ENSSSCG00000005725	NA
chr1	272208801	272210800	chr1	272180406	272212483	ENSSSCT00000006295	ENSSSCG00000005725	NA
chr1	272208801	272210800	chr1	272180797	272212483	ENSSSCT00000045069	ENSSSCG00000005725	NA
chr1	272243601	272245600	chr1	272217072	272363722	ENSSSCT00000006298	ENSSSCG00000005727	CFAP77
chr1	272243601	272245600	chr1	272217072	272314680	ENSSSCT00000068320	ENSSSCG00000005727	CFAP77
chr1	272264801	272266800	chr1	272217072	272363722	ENSSSCT00000006298	ENSSSCG00000005727	CFAP77
chr1	272264801	272266800	chr1	272217072	272314680	ENSSSCT00000068320	ENSSSCG00000005727	CFAP77
chr1	272271201	272273200	chr1	272217072	272363722	ENSSSCT00000006298	ENSSSCG00000005727	CFAP77
chr1	272271201	272273200	chr1	272217072	272314680	ENSSSCT00000068320	ENSSSCG00000005727	CFAP77
chr1	272292801	272294800	chr1	272217072	272363722	ENSSSCT00000006298	ENSSSCG00000005727	CFAP77
chr1	272292801	272294800	chr1	272217072	272314680	ENSSSCT00000068320	ENSSSCG00000005727	CFAP77
chr1	272323201	272325200	chr1	272217072	272363722	ENSSSCT00000006298	ENSSSCG00000005727	CFAP77
chr1	272332401	272335600	chr1	272217072	272363722	ENSSSCT00000006298	ENSSSCG00000005727	CFAP77
chr1	272350001	272352400	chr1	272217072	272363722	ENSSSCT00000006298	ENSSSCG00000005727	CFAP77
chr1	272354401	272356400	chr1	272217072	272363722	ENSSSCT00000006298	ENSSSCG00000005727	CFAP77
chr1	272380401	272382800	chr1	272373571	272381441	ENSSSCT00000006301	ENSSSCG00000005730	BARHL1
chr1	272760001	272761600	chr1	272743612	272760055	ENSSSCT00000041895	ENSSSCG00000032110	NA
chr1	272809201	272810800	chr1	272776844	272812129	ENSSSCT00000083802	ENSSSCG00000005738	NA
chr1	272809201	272810800	chr1	272776844	272812129	ENSSSCT00000040445	ENSSSCG00000005738	NA
chr1	272809201	272810800	chr1	272776848	272824185	ENSSSCT00000042593	ENSSSCG00000005738	NA
chr1	272809201	272810800	chr1	272776853	272817813	ENSSSCT00000006309	ENSSSCG00000005738	NA
chr1	272809201	272810800	chr1	272805844	272965634	ENSSSCT00000044885	ENSSSCG00000035904	RPL7A
chr1	273158401	273160800	chr1	273156749	273186756	ENSSSCT00000028176	ENSSSCG00000026442	FAM163B
chr1	273500001	273501600	chr1	273498170	273500216	ENSSSCT00000090002	ENSSSCG00000041233	NA
chr1	273500001	273501600	chr1	273498270	273500430	ENSSSCT00000073304	ENSSSCG00000045435	NA
chr1	273511201	273513200	chr1	273502320	273534361	ENSSSCT00000042641	ENSSSCG00000005749	BRD3
chr1	273511201	273513200	chr1	273507477	273526835	ENSSSCT00000006321	ENSSSCG00000005749	BRD3
chr1	273533201	273536400	chr1	273502320	273534361	ENSSSCT00000042641	ENSSSCG00000005749	BRD3
chr1	273563201	273565200	chr1	273560315	273577845	ENSSSCT00000023586	ENSSSCG00000024912	WDR5
chr1	273563201	273565200	chr1	273560315	273577844	ENSSSCT00000058835	ENSSSCG00000024912	WDR5
chr1	273563201	273565200	chr1	273560315	273576549	ENSSSCT00000081371	ENSSSCG00000024912	WDR5
chr1	273563201	273565200	chr1	273560316	273577838	ENSSSCT00000082998	ENSSSCG00000024912	WDR5
chr1	274225201	274226800	chr1	274224454	274261328	ENSSSCT00000030751	ENSSSCG00000029715	OLFM1
chr10	13712801	13714800	chr10	13672355	13722468	ENSSSCT00000052758	ENSSSCG00000031664	SRP9
chr10	13712801	13714800	chr10	13711568	13723804	ENSSSCT00000073190	ENSSSCG00000031664	SRP9
chr10	13798801	13800800	chr10	13769603	13807206	ENSSSCT00000053194	ENSSSCG00000010854	TMEM63A
chr10	13798801	13800800	chr10	13773963	13814020	ENSSSCT00000042074	ENSSSCG00000010854	TMEM63A
chr10	13798801	13800800	chr10	13773963	13814020	ENSSSCT00000011876	ENSSSCG00000010854	TMEM63A
chr10	13798801	13800800	chr10	13773963	13814020	ENSSSCT00000038160	ENSSSCG00000010854	TMEM63A
chr10	13798801	13800800	chr10	13773963	13814020	ENSSSCT00000039484	ENSSSCG00000010854	TMEM63A
chr10	13880401	13882400	chr10	13879728	13897862	ENSSSCT00000036806	ENSSSCG00000010858	SDE2
chr10	13886001	13887600	chr10	13879728	13897862	ENSSSCT00000036806	ENSSSCG00000010858	SDE2
chr10	14538801	14540800	chr10	14532550	14561858	ENSSSCT00000065857	ENSSSCG00000010860	PSEN2
chr10	14538801	14540800	chr10	14532767	14561858	ENSSSCT00000011882	ENSSSCG00000010860	PSEN2
chr10	14538801	14540800	chr10	14532930	14561858	ENSSSCT00000066786	ENSSSCG00000010860	PSEN2
chr10	14538801	14540800	chr10	14532979	14561341	ENSSSCT00000065740	ENSSSCG00000010860	PSEN2
chr10	14538801	14540800	chr10	14532979	14561854	ENSSSCT00000076277	ENSSSCG00000010860	PSEN2
chr10	14538801	14540800	chr10	14533010	14561856	ENSSSCT00000051056	ENSSSCG00000010860	PSEN2
chr10	15123001	15130800	chr10	15042170	15132654	ENSSSCT00000047033	ENSSSCG00000010863	AHCTF1
chr10	15290601	15293600	chr10	15290389	15299683	ENSSSCT00000045351	ENSSSCG00000031683	NA
chr10	15290601	15293600	chr10	15279669	15301541	ENSSSCT00000037412	ENSSSCG00000031683	NA
chr10	15290601	15293600	chr10	15280545	15301979	ENSSSCT00000085641	ENSSSCG00000031683	NA
chr10	15290601	15293600	chr10	15280545	15301979	ENSSSCT00000087554	ENSSSCG00000031683	NA
chr10	15294001	15296400	chr10	15290389	15299683	ENSSSCT00000045351	ENSSSCG00000031683	NA
chr10	15294001	15296400	chr10	15279669	15301541	ENSSSCT00000037412	ENSSSCG00000031683	NA
chr10	15294001	15296400	chr10	15280545	15301979	ENSSSCT00000085641	ENSSSCG00000031683	NA
chr10	15294001	15296400	chr10	15280545	15301979	ENSSSCT00000087554	ENSSSCG00000031683	NA
chr10	15294001	15296400	chr10	15294995	15317477	ENSSSCT00000073978	ENSSSCG00000031683	NA
chr10	15296401	15298800	chr10	15290389	15299683	ENSSSCT00000045351	ENSSSCG00000031683	NA
chr10	15296401	15298800	chr10	15279669	15301541	ENSSSCT00000037412	ENSSSCG00000031683	NA
chr10	15296401	15298800	chr10	15280545	15301979	ENSSSCT00000085641	ENSSSCG00000031683	NA
chr10	15296401	15298800	chr10	15280545	15301979	ENSSSCT00000087554	ENSSSCG00000031683	NA
chr10	15296401	15298800	chr10	15294995	15317477	ENSSSCT00000073978	ENSSSCG00000031683	NA
chr10	15298801	15306800	chr10	15290389	15299683	ENSSSCT00000045351	ENSSSCG00000031683	NA
chr10	15298801	15306800	chr10	15279669	15301541	ENSSSCT00000037412	ENSSSCG00000031683	NA
chr10	15298801	15306800	chr10	15280545	15301979	ENSSSCT00000085641	ENSSSCG00000031683	NA
chr10	15298801	15306800	chr10	15280545	15301979	ENSSSCT00000087554	ENSSSCG00000031683	NA
chr10	15298801	15306800	chr10	15294995	15317477	ENSSSCT00000073978	ENSSSCG00000031683	NA
chr10	15307201	15309600	chr10	15294995	15317477	ENSSSCT00000073978	ENSSSCG00000031683	NA
chr10	15311201	15313200	chr10	15294995	15317477	ENSSSCT00000073978	ENSSSCG00000031683	NA
chr10	15313201	15316400	chr10	15294995	15317477	ENSSSCT00000073978	ENSSSCG00000031683	NA
chr10	15390001	15392400	chr10	15388605	15390226	ENSSSCT00000011890	ENSSSCG00000010868	BECN2
chr10	17573201	17574800	chr10	17558648	17656106	ENSSSCT00000011901	ENSSSCG00000010878	NA
chr10	17573201	17574800	chr10	17558648	17654235	ENSSSCT00000078219	ENSSSCG00000010878	NA
chr10	17573201	17574800	chr10	17559355	17661592	ENSSSCT00000085981	ENSSSCG00000010878	NA
chr10	17588401	17590000	chr10	17558648	17656106	ENSSSCT00000011901	ENSSSCG00000010878	NA
chr10	17588401	17590000	chr10	17558648	17654235	ENSSSCT00000078219	ENSSSCG00000010878	NA
chr10	17588401	17590000	chr10	17559355	17661592	ENSSSCT00000085981	ENSSSCG00000010878	NA
chr10	17596001	17598000	chr10	17558648	17656106	ENSSSCT00000011901	ENSSSCG00000010878	NA
chr10	17596001	17598000	chr10	17558648	17654235	ENSSSCT00000078219	ENSSSCG00000010878	NA
chr10	17596001	17598000	chr10	17559355	17661592	ENSSSCT00000085981	ENSSSCG00000010878	NA
chr10	17612001	17614000	chr10	17558648	17656106	ENSSSCT00000011901	ENSSSCG00000010878	NA
chr10	17612001	17614000	chr10	17558648	17654235	ENSSSCT00000078219	ENSSSCG00000010878	NA
chr10	17612001	17614000	chr10	17559355	17661592	ENSSSCT00000085981	ENSSSCG00000010878	NA
chr10	17621201	17626400	chr10	17558648	17656106	ENSSSCT00000011901	ENSSSCG00000010878	NA
chr10	17621201	17626400	chr10	17558648	17654235	ENSSSCT00000078219	ENSSSCG00000010878	NA
chr10	17621201	17626400	chr10	17559355	17661592	ENSSSCT00000085981	ENSSSCG00000010878	NA
chr10	17904401	17906000	chr10	17711443	18219870	ENSSSCT00000026658	ENSSSCG00000010879	KIF26B
chr10	17926001	17928400	chr10	17711443	18219870	ENSSSCT00000026658	ENSSSCG00000010879	KIF26B
chr10	18804401	18808200	chr10	18267603	19019537	ENSSSCT00000032490	ENSSSCG00000022034	SMYD3
chr10	18862401	18866000	chr10	18267603	19019537	ENSSSCT00000032490	ENSSSCG00000022034	SMYD3
chr10	18862401	18866000	chr10	18829197	19019496	ENSSSCT00000078439	ENSSSCG00000022034	SMYD3
chr10	19142001	19192800	chr10	19153790	19156768	ENSSSCT00000085368	ENSSSCG00000010884	NA
chr10	19142001	19192800	chr10	19153790	19176072	ENSSSCT00000011908	ENSSSCG00000010884	NA
chr10	19271201	19274400	chr10	19270466	19273515	ENSSSCT00000038194	ENSSSCG00000039234	NA
chr10	19414601	19499600	chr10	19467139	19472190	ENSSSCT00000087789	ENSSSCG00000046946	NA
chr10	19414601	19499600	chr10	19421565	19551840	ENSSSCT00000012239	ENSSSCG00000011176	SUSD4
chr10	19508801	19510200	chr10	19421565	19551840	ENSSSCT00000012239	ENSSSCG00000011176	SUSD4
chr10	19689601	19691600	chr10	19666253	19731989	ENSSSCT00000058078	ENSSSCG00000034746	CAPN8
chr10	19689601	19691600	chr10	19624172	19731989	ENSSSCT00000037864	ENSSSCG00000034746	CAPN8
chr10	19766801	19768400	chr10	19758762	19851989	ENSSSCT00000088245	ENSSSCG00000029411	CAPN2
chr10	19766801	19768400	chr10	19758762	19851989	ENSSSCT00000082119	ENSSSCG00000029411	CAPN2
chr10	19766801	19768400	chr10	19758764	19814979	ENSSSCT00000022751	ENSSSCG00000029411	CAPN2
chr10	19770401	19772400	chr10	19758762	19851989	ENSSSCT00000088245	ENSSSCG00000029411	CAPN2
chr10	19770401	19772400	chr10	19758762	19851989	ENSSSCT00000082119	ENSSSCG00000029411	CAPN2
chr10	19770401	19772400	chr10	19758764	19814979	ENSSSCT00000022751	ENSSSCG00000029411	CAPN2
chr10	19832401	19834400	chr10	19823933	19888938	ENSSSCT00000011919	ENSSSCG00000010894	TP53BP2
chr10	19832401	19834400	chr10	19823935	19889869	ENSSSCT00000053406	ENSSSCG00000010894	TP53BP2
chr10	19832401	19834400	chr10	19758762	19851989	ENSSSCT00000088245	ENSSSCG00000029411	CAPN2
chr10	19832401	19834400	chr10	19758762	19851989	ENSSSCT00000082119	ENSSSCG00000029411	CAPN2
chr10	19844801	19849200	chr10	19823933	19888938	ENSSSCT00000011919	ENSSSCG00000010894	TP53BP2
chr10	19844801	19849200	chr10	19823935	19889869	ENSSSCT00000053406	ENSSSCG00000010894	TP53BP2
chr10	19844801	19849200	chr10	19758762	19851989	ENSSSCT00000088245	ENSSSCG00000029411	CAPN2
chr10	19844801	19849200	chr10	19758762	19851989	ENSSSCT00000082119	ENSSSCG00000029411	CAPN2
chr10	19889201	19891200	chr10	19823935	19889869	ENSSSCT00000053406	ENSSSCG00000010894	TP53BP2
chr10	22858801	22860800	chr10	22715735	22865355	ENSSSCT00000026077	ENSSSCG00000024975	NR5A2
chr10	22858801	22860800	chr10	22727903	22863719	ENSSSCT00000042649	ENSSSCG00000024975	NR5A2
chr10	22858801	22860800	chr10	22740006	22865364	ENSSSCT00000064670	ENSSSCG00000024975	NR5A2
chr10	22858801	22860800	chr10	22742687	22866904	ENSSSCT00000064152	ENSSSCG00000024975	NR5A2
chr10	22864801	22866400	chr10	22715735	22865355	ENSSSCT00000026077	ENSSSCG00000024975	NR5A2
chr10	22864801	22866400	chr10	22740006	22865364	ENSSSCT00000064670	ENSSSCG00000024975	NR5A2
chr10	22864801	22866400	chr10	22742687	22866904	ENSSSCT00000064152	ENSSSCG00000024975	NR5A2
chr10	22962001	22963600	chr10	22963202	22981565	ENSSSCT00000071121	ENSSSCG00000045833	NA
chr10	22962001	22963600	chr10	22963202	22981565	ENSSSCT00000074533	ENSSSCG00000045833	NA
chr10	22967201	22969600	chr10	22963202	22981565	ENSSSCT00000071121	ENSSSCG00000045833	NA
chr10	22967201	22969600	chr10	22963202	22981565	ENSSSCT00000074533	ENSSSCG00000045833	NA
chr10	23143601	23145600	chr10	23125239	23174273	ENSSSCT00000066101	ENSSSCG00000010912	KIF14
chr10	23161601	23164400	chr10	23125239	23174273	ENSSSCT00000066101	ENSSSCG00000010912	KIF14
chr10	23346401	23348400	chr10	23275321	23360168	ENSSSCT00000030669	ENSSSCG00000027314	CAMSAP2
chr10	23346401	23348400	chr10	23275321	23360168	ENSSSCT00000041321	ENSSSCG00000027314	CAMSAP2
chr10	23396001	23397600	chr10	23392298	23412712	ENSSSCT00000038044	ENSSSCG00000032735	INAVA
chr10	23427201	23429200	chr10	23417473	23440308	ENSSSCT00000055130	ENSSSCG00000033737	NA
chr10	23470401	23472800	chr10	23444998	23491159	ENSSSCT00000056781	ENSSSCG00000021706	KIF21B
chr10	23470401	23472800	chr10	23445000	23491181	ENSSSCT00000063544	ENSSSCG00000021706	KIF21B
chr10	23470401	23472800	chr10	23445001	23474537	ENSSSCT00000060671	ENSSSCG00000021706	KIF21B
chr10	23470401	23472800	chr10	23445009	23491185	ENSSSCT00000031292	ENSSSCG00000021706	KIF21B
chr10	23470401	23472800	chr10	23445009	23491185	ENSSSCT00000080953	ENSSSCG00000021706	KIF21B
chr10	23523201	23525200	chr10	23502898	23568007	ENSSSCT00000043789	ENSSSCG00000024784	CACNA1S
chr10	23523201	23525200	chr10	23503174	23568032	ENSSSCT00000028700	ENSSSCG00000024784	CACNA1S
chr10	23523201	23525200	chr10	23503560	23568032	ENSSSCT00000089301	ENSSSCG00000024784	CACNA1S
chr10	23523201	23525200	chr10	23503560	23567946	ENSSSCT00000069476	ENSSSCG00000024784	CACNA1S
chr10	23523201	23525200	chr10	23503731	23568032	ENSSSCT00000077373	ENSSSCG00000024784	CACNA1S
chr10	23523201	23525200	chr10	23503731	23568032	ENSSSCT00000066256	ENSSSCG00000024784	CACNA1S
chr10	23523201	23525200	chr10	23507486	23567973	ENSSSCT00000082326	ENSSSCG00000024784	CACNA1S
chr10	23523201	23525200	chr10	23507486	23567934	ENSSSCT00000070618	ENSSSCG00000024784	CACNA1S
chr10	23547601	23550000	chr10	23502898	23568007	ENSSSCT00000043789	ENSSSCG00000024784	CACNA1S
chr10	23547601	23550000	chr10	23503174	23568032	ENSSSCT00000028700	ENSSSCG00000024784	CACNA1S
chr10	23547601	23550000	chr10	23503560	23568032	ENSSSCT00000089301	ENSSSCG00000024784	CACNA1S
chr10	23547601	23550000	chr10	23503560	23567946	ENSSSCT00000069476	ENSSSCG00000024784	CACNA1S
chr10	23547601	23550000	chr10	23503731	23568032	ENSSSCT00000077373	ENSSSCG00000024784	CACNA1S
chr10	23547601	23550000	chr10	23503731	23568032	ENSSSCT00000066256	ENSSSCG00000024784	CACNA1S
chr10	23547601	23550000	chr10	23507486	23567973	ENSSSCT00000082326	ENSSSCG00000024784	CACNA1S
chr10	23547601	23550000	chr10	23507486	23567934	ENSSSCT00000070618	ENSSSCG00000024784	CACNA1S
chr10	23567601	23570800	chr10	23569391	23569927	ENSSSCT00000072650	ENSSSCG00000050131	ASCL5
chr10	23567601	23570800	chr10	23502898	23568007	ENSSSCT00000043789	ENSSSCG00000024784	CACNA1S
chr10	23567601	23570800	chr10	23503174	23568032	ENSSSCT00000028700	ENSSSCG00000024784	CACNA1S
chr10	23567601	23570800	chr10	23503560	23568032	ENSSSCT00000089301	ENSSSCG00000024784	CACNA1S
chr10	23567601	23570800	chr10	23503560	23567946	ENSSSCT00000069476	ENSSSCG00000024784	CACNA1S
chr10	23567601	23570800	chr10	23503731	23568032	ENSSSCT00000077373	ENSSSCG00000024784	CACNA1S
chr10	23567601	23570800	chr10	23503731	23568032	ENSSSCT00000066256	ENSSSCG00000024784	CACNA1S
chr10	23567601	23570800	chr10	23507486	23567973	ENSSSCT00000082326	ENSSSCG00000024784	CACNA1S
chr10	23567601	23570800	chr10	23507486	23567934	ENSSSCT00000070618	ENSSSCG00000024784	CACNA1S
chr10	23643201	23644800	chr10	23628979	23660631	ENSSSCT00000024086	ENSSSCG00000036948	NA
chr10	23956401	23958400	chr10	23885797	24102100	ENSSSCT00000057767	ENSSSCG00000010915	NAV1
chr10	23956401	23958400	chr10	23885797	24102100	ENSSSCT00000040627	ENSSSCG00000010915	NAV1
chr10	23956401	23958400	chr10	23885797	24102100	ENSSSCT00000032914	ENSSSCG00000010915	NAV1
chr10	23956401	23958400	chr10	23885849	24102341	ENSSSCT00000011944	ENSSSCG00000010915	NAV1
chr10	23969601	23972000	chr10	23885797	24102100	ENSSSCT00000057767	ENSSSCG00000010915	NAV1
chr10	23969601	23972000	chr10	23885797	24102100	ENSSSCT00000040627	ENSSSCG00000010915	NAV1
chr10	23969601	23972000	chr10	23885797	24102100	ENSSSCT00000032914	ENSSSCG00000010915	NAV1
chr10	23969601	23972000	chr10	23885849	24102341	ENSSSCT00000011944	ENSSSCG00000010915	NAV1
chr10	24182401	24184800	chr10	24164792	24193820	ENSSSCT00000055013	ENSSSCG00000031201	LMOD1
chr10	24182401	24184800	chr10	24165779	24193820	ENSSSCT00000044205	ENSSSCG00000031201	LMOD1
chr10	24360801	24362400	chr10	24359874	24454431	ENSSSCT00000061856	ENSSSCG00000044583	LGR6
chr10	24360801	24362400	chr10	24359874	24454431	ENSSSCT00000011954	ENSSSCG00000044583	LGR6
chr10	24360801	24362400	chr10	24359874	24454431	ENSSSCT00000070017	ENSSSCG00000044583	LGR6
chr10	24360801	24362400	chr10	24359874	24454431	ENSSSCT00000085996	ENSSSCG00000044583	LGR6
chr10	24932201	24976000	chr10	24943854	24949109	ENSSSCT00000078081	ENSSSCG00000048294	NA
chr10	24932201	24976000	chr10	24951383	24957453	ENSSSCT00000078694	ENSSSCG00000043113	NA
chr10	24932201	24976000	chr10	24951384	24957826	ENSSSCT00000079233	ENSSSCG00000043113	NA
chr10	24932201	24976000	chr10	24956906	24976564	ENSSSCT00000053796	ENSSSCG00000032301	NA
chr10	24932201	24976000	chr10	24956906	24976564	ENSSSCT00000070044	ENSSSCG00000032301	NA
chr10	24932201	24976000	chr10	24956906	24973240	ENSSSCT00000049660	ENSSSCG00000032301	NA
chr10	24932201	24976000	chr10	24956906	24969507	ENSSSCT00000051485	ENSSSCG00000032301	NA
chr10	24932201	24976000	chr10	24956910	24969221	ENSSSCT00000078522	ENSSSCG00000032301	NA
chr10	24932201	24976000	chr10	24957281	24976564	ENSSSCT00000083527	ENSSSCG00000032301	NA
chr10	24932201	24976000	chr10	24957281	24973800	ENSSSCT00000073896	ENSSSCG00000032301	NA
chr10	24932201	24976000	chr10	24969171	24973800	ENSSSCT00000080916	ENSSSCG00000032301	NA
chr10	24932201	24976000	chr10	24958639	24976278	ENSSSCT00000076984	ENSSSCG00000045823	NA
chr10	25027601	25082400	chr10	25064281	25079254	ENSSSCT00000057458	ENSSSCG00000032993	FAM240B
chr10	25085601	25140800	chr10	25098630	25098736	ENSSSCT00000041179	ENSSSCG00000035959	U6
chr10	27785601	27788800	chr10	27724644	27954328	ENSSSCT00000053948	ENSSSCG00000010949	DAPK1
chr10	27785601	27788800	chr10	27724654	27953799	ENSSSCT00000026142	ENSSSCG00000010949	DAPK1
chr10	27785601	27788800	chr10	27724759	27954350	ENSSSCT00000038981	ENSSSCG00000010949	DAPK1
chr10	27785601	27788800	chr10	27724759	27954350	ENSSSCT00000053317	ENSSSCG00000010949	DAPK1
chr10	31234401	31240400	chr10	31141811	31248224	ENSSSCT00000038691	ENSSSCG00000026087	GKAP1
chr10	34398401	34404000	chr10	34393519	34435560	ENSSSCT00000087972	ENSSSCG00000044813	NA
chr10	35620801	35642000	chr10	35448134	35761269	ENSSSCT00000049859	ENSSSCG00000032000	NA
chr10	35724401	35726400	chr10	35448134	35761269	ENSSSCT00000049859	ENSSSCG00000032000	NA
chr10	37334601	37463200	chr10	37360492	37363032	ENSSSCT00000072052	ENSSSCG00000042875	NA
chr10	37334601	37463200	chr10	37394523	37397345	ENSSSCT00000081446	ENSSSCG00000049106	NA
chr10	37334601	37463200	chr10	37287592	37473848	ENSSSCT00000076675	ENSSSCG00000048728	NA
chr10	39168801	39173200	chr10	39096782	39172199	ENSSSCT00000028322	ENSSSCG00000029783	MKX
chr10	41544001	41546800	chr10	41538976	41545110	ENSSSCT00000078086	ENSSSCG00000050323	NA
chr10	41544001	41546800	chr10	41538981	41548484	ENSSSCT00000069373	ENSSSCG00000050323	NA
chr10	41544001	41546800	chr10	41545448	41549163	ENSSSCT00000087621	ENSSSCG00000050198	NA
chr10	42086401	42099200	chr10	42013045	42214205	ENSSSCT00000035562	ENSSSCG00000011025	ZEB1
chr10	42086401	42099200	chr10	42013045	42214205	ENSSSCT00000044948	ENSSSCG00000011025	ZEB1
chr10	42086401	42099200	chr10	42013114	42214205	ENSSSCT00000012067	ENSSSCG00000011025	ZEB1
chr10	42086401	42099200	chr10	42014918	42214205	ENSSSCT00000066616	ENSSSCG00000011025	ZEB1
chr10	49249601	49262800	chr10	49225049	49253099	ENSSSCT00000066627	ENSSSCG00000048896	NA
chr10	50058201	50059200	chr10	49862312	50202453	ENSSSCT00000048298	ENSSSCG00000038536	GPR158
chr10	50088801	50090800	chr10	49862312	50202453	ENSSSCT00000048298	ENSSSCG00000038536	GPR158
chr10	50103601	50105600	chr10	49862312	50202453	ENSSSCT00000048298	ENSSSCG00000038536	GPR158
chr10	55304201	55332200	chr10	54783056	55380957	ENSSSCT00000056436	ENSSSCG00000040615	NA
chr10	55739201	55743200	chr10	55708652	55820506	ENSSSCT00000044626	ENSSSCG00000033395	NA
chr10	55739201	55743200	chr10	55708652	55814075	ENSSSCT00000070578	ENSSSCG00000033395	NA
chr10	55739201	55743200	chr10	55708652	55854257	ENSSSCT00000086988	ENSSSCG00000033395	NA
chr10	59836001	59838000	chr10	59790073	59875242	ENSSSCT00000057195	ENSSSCG00000039539	DHTKD1
chr10	59836001	59838000	chr10	59820422	59875245	ENSSSCT00000060543	ENSSSCG00000039539	DHTKD1
chr10	59846401	59850800	chr10	59790073	59875242	ENSSSCT00000057195	ENSSSCG00000039539	DHTKD1
chr10	59846401	59850800	chr10	59820422	59875245	ENSSSCT00000060543	ENSSSCG00000039539	DHTKD1
chr10	60540801	60542400	chr10	60507931	60713568	ENSSSCT00000051735	ENSSSCG00000011121	NA
chr10	60540801	60542400	chr10	60506482	61084861	ENSSSCT00000054037	ENSSSCG00000011121	NA
chr10	60540801	60542400	chr10	60506482	60866732	ENSSSCT00000060918	ENSSSCG00000011121	NA
chr10	60540801	60542400	chr10	60507906	60867294	ENSSSCT00000012171	ENSSSCG00000011121	NA
chr10	60540801	60542400	chr10	60507906	60859603	ENSSSCT00000040633	ENSSSCG00000011121	NA
chr10	60540801	60542400	chr10	60507906	60847261	ENSSSCT00000059882	ENSSSCG00000011121	NA
chr10	60617601	60619600	chr10	60507931	60713568	ENSSSCT00000051735	ENSSSCG00000011121	NA
chr10	60617601	60619600	chr10	60506482	61084861	ENSSSCT00000054037	ENSSSCG00000011121	NA
chr10	60617601	60619600	chr10	60506482	60866732	ENSSSCT00000060918	ENSSSCG00000011121	NA
chr10	60617601	60619600	chr10	60507906	60867294	ENSSSCT00000012171	ENSSSCG00000011121	NA
chr10	60617601	60619600	chr10	60507906	60859603	ENSSSCT00000040633	ENSSSCG00000011121	NA
chr10	60617601	60619600	chr10	60507906	60847261	ENSSSCT00000059882	ENSSSCG00000011121	NA
chr10	62164001	62166000	chr10	62153779	62568930	ENSSSCT00000076015	ENSSSCG00000043083	NA
chr10	62164001	62166000	chr10	62153845	62568930	ENSSSCT00000074874	ENSSSCG00000043083	NA
chr10	62171601	62173600	chr10	62153779	62568930	ENSSSCT00000076015	ENSSSCG00000043083	NA
chr10	62171601	62173600	chr10	62153845	62568930	ENSSSCT00000074874	ENSSSCG00000043083	NA
chr10	62198001	62199600	chr10	62153779	62568930	ENSSSCT00000076015	ENSSSCG00000043083	NA
chr10	62198001	62199600	chr10	62153845	62568930	ENSSSCT00000074874	ENSSSCG00000043083	NA
chr10	62202401	62204400	chr10	62153779	62568930	ENSSSCT00000076015	ENSSSCG00000043083	NA
chr10	62202401	62204400	chr10	62153845	62568930	ENSSSCT00000074874	ENSSSCG00000043083	NA
chr10	62222401	62224800	chr10	62224463	62229769	ENSSSCT00000090785	ENSSSCG00000048493	NA
chr10	62222401	62224800	chr10	62153779	62568930	ENSSSCT00000076015	ENSSSCG00000043083	NA
chr10	62222401	62224800	chr10	62153845	62568930	ENSSSCT00000074874	ENSSSCG00000043083	NA
chr10	62256801	62259200	chr10	62153779	62568930	ENSSSCT00000076015	ENSSSCG00000043083	NA
chr10	62256801	62259200	chr10	62153845	62568930	ENSSSCT00000074874	ENSSSCG00000043083	NA
chr10	62272801	62274400	chr10	62153779	62568930	ENSSSCT00000076015	ENSSSCG00000043083	NA
chr10	62272801	62274400	chr10	62153845	62568930	ENSSSCT00000074874	ENSSSCG00000043083	NA
chr10	62284401	62286000	chr10	62153779	62568930	ENSSSCT00000076015	ENSSSCG00000043083	NA
chr10	62284401	62286000	chr10	62153845	62568930	ENSSSCT00000074874	ENSSSCG00000043083	NA
chr10	63388401	63390400	chr10	63367660	63388859	ENSSSCT00000038381	ENSSSCG00000011125	GATA3
chr10	63739201	63750000	chr10	63688406	63767125	ENSSSCT00000012181	ENSSSCG00000011129	ITIH5
chr10	63739201	63750000	chr10	63688406	63767125	ENSSSCT00000080781	ENSSSCG00000011129	ITIH5
chr10	63750401	63760400	chr10	63688406	63767125	ENSSSCT00000012181	ENSSSCG00000011129	ITIH5
chr10	63750401	63760400	chr10	63688406	63767125	ENSSSCT00000080781	ENSSSCG00000011129	ITIH5
chr10	63762401	63764000	chr10	63688406	63767125	ENSSSCT00000012181	ENSSSCG00000011129	ITIH5
chr10	63762401	63764000	chr10	63688406	63767125	ENSSSCT00000080781	ENSSSCG00000011129	ITIH5
chr10	63919201	63921200	chr10	63877025	63971201	ENSSSCT00000074554	ENSSSCG00000024480	SFMBT2
chr10	63919201	63921200	chr10	63877586	64070772	ENSSSCT00000026286	ENSSSCG00000024480	SFMBT2
chr10	64818001	64820000	chr10	64776315	64859051	ENSSSCT00000040259	ENSSSCG00000011133	PFKFB3
chr10	64890801	64892800	chr10	64885866	64908964	ENSSSCT00000012186	ENSSSCG00000011134	RBM17
chr10	64999201	65000800	chr10	64948552	65001173	ENSSSCT00000037150	ENSSSCG00000022849	IL2RA
chr10	64999201	65000800	chr10	64955189	65108356	ENSSSCT00000054369	ENSSSCG00000030030	FBH1
chr10	65040801	65043200	chr10	65022536	65054379	ENSSSCT00000032534	ENSSSCG00000021815	NA
chr10	65040801	65043200	chr10	64955189	65108356	ENSSSCT00000054369	ENSSSCG00000030030	FBH1
chr10	65314001	65316000	chr10	65304798	65317172	ENSSSCT00000078959	ENSSSCG00000049325	NA
chr10	68224001	68225600	chr10	68148087	68467189	ENSSSCT00000079058	ENSSSCG00000011160	ADARB2
chr10	68289201	68290800	chr10	68148087	68467189	ENSSSCT00000079058	ENSSSCG00000011160	ADARB2
chr10	68404001	68406800	chr10	68302543	68467189	ENSSSCT00000012222	ENSSSCG00000011160	ADARB2
chr10	68404001	68406800	chr10	68148087	68467189	ENSSSCT00000079058	ENSSSCG00000011160	ADARB2
chr10	68440401	68442400	chr10	68302543	68467189	ENSSSCT00000012222	ENSSSCG00000011160	ADARB2
chr10	68440401	68442400	chr10	68416090	68528678	ENSSSCT00000040160	ENSSSCG00000029602	WDR37
chr10	68440401	68442400	chr10	68416972	68529511	ENSSSCT00000029839	ENSSSCG00000029602	WDR37
chr10	68440401	68442400	chr10	68148087	68467189	ENSSSCT00000079058	ENSSSCG00000011160	ADARB2
chr10	68702001	68704400	chr10	68621827	68705195	ENSSSCT00000044332	ENSSSCG00000011162	NA
chr10	68702001	68704400	chr10	68662039	68707893	ENSSSCT00000088911	ENSSSCG00000011162	NA
chr10	68702001	68704400	chr10	68662039	68705959	ENSSSCT00000068224	ENSSSCG00000011162	NA
chr10	68702001	68704400	chr10	68663250	68707893	ENSSSCT00000012224	ENSSSCG00000011162	NA
chr10	68704401	68706000	chr10	68621827	68705195	ENSSSCT00000044332	ENSSSCG00000011162	NA
chr10	68704401	68706000	chr10	68662039	68707893	ENSSSCT00000088911	ENSSSCG00000011162	NA
chr10	68704401	68706000	chr10	68662039	68705959	ENSSSCT00000068224	ENSSSCG00000011162	NA
chr10	68704401	68706000	chr10	68663250	68707893	ENSSSCT00000012224	ENSSSCG00000011162	NA
chr11	114801	117200	chr11	114256	143222	ENSSSCT00000027312	ENSSSCG00000022638	ATP12A
chr11	119201	121600	chr11	114256	143222	ENSSSCT00000027312	ENSSSCG00000022638	ATP12A
chr11	293201	295200	chr11	289653	357155	ENSSSCT00000026789	ENSSSCG00000029393	CENPJ
chr11	293201	295200	chr11	289653	357155	ENSSSCT00000042283	ENSSSCG00000029393	CENPJ
chr11	320001	322800	chr11	289653	357155	ENSSSCT00000026789	ENSSSCG00000029393	CENPJ
chr11	320001	322800	chr11	289653	357155	ENSSSCT00000042283	ENSSSCG00000029393	CENPJ
chr11	320001	322800	chr11	295985	357155	ENSSSCT00000074228	ENSSSCG00000029393	CENPJ
chr11	330401	332800	chr11	289653	357155	ENSSSCT00000026789	ENSSSCG00000029393	CENPJ
chr11	330401	332800	chr11	289653	357155	ENSSSCT00000042283	ENSSSCG00000029393	CENPJ
chr11	330401	332800	chr11	295985	357155	ENSSSCT00000074228	ENSSSCG00000029393	CENPJ
chr11	336001	338400	chr11	289653	357155	ENSSSCT00000026789	ENSSSCG00000029393	CENPJ
chr11	336001	338400	chr11	289653	357155	ENSSSCT00000042283	ENSSSCG00000029393	CENPJ
chr11	336001	338400	chr11	295985	357155	ENSSSCT00000074228	ENSSSCG00000029393	CENPJ
chr11	341201	342800	chr11	289653	357155	ENSSSCT00000026789	ENSSSCG00000029393	CENPJ
chr11	341201	342800	chr11	289653	357155	ENSSSCT00000042283	ENSSSCG00000029393	CENPJ
chr11	341201	342800	chr11	295985	357155	ENSSSCT00000074228	ENSSSCG00000029393	CENPJ
chr11	344001	345600	chr11	289653	357155	ENSSSCT00000026789	ENSSSCG00000029393	CENPJ
chr11	344001	345600	chr11	289653	357155	ENSSSCT00000042283	ENSSSCG00000029393	CENPJ
chr11	344001	345600	chr11	295985	357155	ENSSSCT00000074228	ENSSSCG00000029393	CENPJ
chr11	346401	349600	chr11	289653	357155	ENSSSCT00000026789	ENSSSCG00000029393	CENPJ
chr11	346401	349600	chr11	289653	357155	ENSSSCT00000042283	ENSSSCG00000029393	CENPJ
chr11	346401	349600	chr11	295985	357155	ENSSSCT00000074228	ENSSSCG00000029393	CENPJ
chr11	390401	392000	chr11	359476	424293	ENSSSCT00000075859	ENSSSCG00000022957	PARP4
chr11	390401	392000	chr11	359560	442434	ENSSSCT00000029020	ENSSSCG00000022957	PARP4
chr11	390401	392000	chr11	359590	419653	ENSSSCT00000076791	ENSSSCG00000022957	PARP4
chr11	390401	392000	chr11	359595	442436	ENSSSCT00000066857	ENSSSCG00000022957	PARP4
chr11	390401	392000	chr11	359605	414592	ENSSSCT00000077676	ENSSSCG00000022957	PARP4
chr11	390401	392000	chr11	359641	415966	ENSSSCT00000070979	ENSSSCG00000022957	PARP4
chr11	392401	394000	chr11	359476	424293	ENSSSCT00000075859	ENSSSCG00000022957	PARP4
chr11	392401	394000	chr11	359560	442434	ENSSSCT00000029020	ENSSSCG00000022957	PARP4
chr11	392401	394000	chr11	359590	419653	ENSSSCT00000076791	ENSSSCG00000022957	PARP4
chr11	392401	394000	chr11	359595	442436	ENSSSCT00000066857	ENSSSCG00000022957	PARP4
chr11	392401	394000	chr11	359605	414592	ENSSSCT00000077676	ENSSSCG00000022957	PARP4
chr11	392401	394000	chr11	359641	415966	ENSSSCT00000070979	ENSSSCG00000022957	PARP4
chr11	426001	427600	chr11	359560	442434	ENSSSCT00000029020	ENSSSCG00000022957	PARP4
chr11	426001	427600	chr11	359595	442436	ENSSSCT00000066857	ENSSSCG00000022957	PARP4
chr11	453201	454800	chr11	447052	480121	ENSSSCT00000061826	ENSSSCG00000009570	MPHOSPH8
chr11	453201	454800	chr11	447112	480121	ENSSSCT00000010491	ENSSSCG00000009570	MPHOSPH8
chr11	484801	486800	chr11	482559	572090	ENSSSCT00000010490	ENSSSCG00000009569	PSPC1
chr11	586001	587600	chr11	576722	630649	ENSSSCT00000010489	ENSSSCG00000009568	NA
chr11	586001	587600	chr11	576722	616855	ENSSSCT00000063264	ENSSSCG00000009568	NA
chr11	586001	587600	chr11	585952	630649	ENSSSCT00000049987	ENSSSCG00000009568	NA
chr11	588401	590400	chr11	576722	630649	ENSSSCT00000010489	ENSSSCG00000009568	NA
chr11	588401	590400	chr11	576722	616855	ENSSSCT00000063264	ENSSSCG00000009568	NA
chr11	588401	590400	chr11	585952	630649	ENSSSCT00000049987	ENSSSCG00000009568	NA
chr11	601601	603600	chr11	576722	630649	ENSSSCT00000010489	ENSSSCG00000009568	NA
chr11	601601	603600	chr11	576722	616855	ENSSSCT00000063264	ENSSSCG00000009568	NA
chr11	601601	603600	chr11	585952	630649	ENSSSCT00000049987	ENSSSCG00000009568	NA
chr11	613201	614800	chr11	576722	630649	ENSSSCT00000010489	ENSSSCG00000009568	NA
chr11	613201	614800	chr11	576722	616855	ENSSSCT00000063264	ENSSSCG00000009568	NA
chr11	613201	614800	chr11	585952	630649	ENSSSCT00000049987	ENSSSCG00000009568	NA
chr11	624401	627600	chr11	576722	630649	ENSSSCT00000010489	ENSSSCG00000009568	NA
chr11	624401	627600	chr11	585952	630649	ENSSSCT00000049987	ENSSSCG00000009568	NA
chr11	677601	679600	chr11	661617	731022	ENSSSCT00000044485	ENSSSCG00000021814	ZMYM2
chr11	701201	703200	chr11	661617	731022	ENSSSCT00000044485	ENSSSCG00000021814	ZMYM2
chr11	715201	718400	chr11	661617	731022	ENSSSCT00000044485	ENSSSCG00000021814	ZMYM2
chr11	962001	964000	chr11	943469	1022953	ENSSSCT00000055597	ENSSSCG00000009270	IFT88
chr11	962001	964000	chr11	943469	1022951	ENSSSCT00000010151	ENSSSCG00000009270	IFT88
chr11	978401	980400	chr11	943469	1022953	ENSSSCT00000055597	ENSSSCG00000009270	IFT88
chr11	978401	980400	chr11	943469	1022951	ENSSSCT00000010151	ENSSSCG00000009270	IFT88
chr11	1246401	1248000	chr11	1225527	1265946	ENSSSCT00000055321	ENSSSCG00000036326	LATS2
chr11	1253601	1255600	chr11	1225527	1265946	ENSSSCT00000055321	ENSSSCG00000036326	LATS2
chr11	1290001	1292000	chr11	1291202	1298983	ENSSSCT00000028302	ENSSSCG00000028865	SAP18
chr11	1386001	1387200	chr11	1324060	1405809	ENSSSCT00000050830	ENSSSCG00000026744	ZDHHC20
chr11	1386001	1387200	chr11	1328109	1405804	ENSSSCT00000087837	ENSSSCG00000026744	ZDHHC20
chr11	1386001	1387200	chr11	1328109	1405750	ENSSSCT00000051250	ENSSSCG00000026744	ZDHHC20
chr11	1386001	1387200	chr11	1328117	1405849	ENSSSCT00000022702	ENSSSCG00000026744	ZDHHC20
chr11	1386001	1387200	chr11	1328446	1405873	ENSSSCT00000049706	ENSSSCG00000026744	ZDHHC20
chr11	1386001	1387200	chr11	1330941	1406084	ENSSSCT00000048539	ENSSSCG00000026744	ZDHHC20
chr11	1390401	1392400	chr11	1324060	1405809	ENSSSCT00000050830	ENSSSCG00000026744	ZDHHC20
chr11	1390401	1392400	chr11	1328109	1405804	ENSSSCT00000087837	ENSSSCG00000026744	ZDHHC20
chr11	1390401	1392400	chr11	1328109	1405750	ENSSSCT00000051250	ENSSSCG00000026744	ZDHHC20
chr11	1390401	1392400	chr11	1328117	1405849	ENSSSCT00000022702	ENSSSCG00000026744	ZDHHC20
chr11	1390401	1392400	chr11	1328446	1405873	ENSSSCT00000049706	ENSSSCG00000026744	ZDHHC20
chr11	1390401	1392400	chr11	1330941	1406084	ENSSSCT00000048539	ENSSSCG00000026744	ZDHHC20
chr11	2442401	2444400	chr11	2379695	2456664	ENSSSCT00000058730	ENSSSCG00000035493	SACS
chr11	2442401	2444400	chr11	2379695	2456664	ENSSSCT00000041028	ENSSSCG00000035493	SACS
chr11	2442401	2444400	chr11	2379695	2442620	ENSSSCT00000042692	ENSSSCG00000035493	SACS
chr11	2450401	2452000	chr11	2379695	2456664	ENSSSCT00000058730	ENSSSCG00000035493	SACS
chr11	2450401	2452000	chr11	2379695	2456664	ENSSSCT00000041028	ENSSSCG00000035493	SACS
chr11	2603601	2605600	chr11	2543764	2632650	ENSSSCT00000036003	ENSSSCG00000009283	TNFRSF19
chr11	2603601	2605600	chr11	2543812	2640738	ENSSSCT00000010168	ENSSSCG00000009283	TNFRSF19
chr11	2776801	2778400	chr11	2670000	2790657	ENSSSCT00000091540	ENSSSCG00000009290	MIPEP
chr11	2776801	2778400	chr11	2671832	2790707	ENSSSCT00000082575	ENSSSCG00000009290	MIPEP
chr11	2776801	2778400	chr11	2675604	2790708	ENSSSCT00000048293	ENSSSCG00000009290	MIPEP
chr11	2776801	2778400	chr11	2675604	2790674	ENSSSCT00000065091	ENSSSCG00000009290	MIPEP
chr11	2776801	2778400	chr11	2675605	2790730	ENSSSCT00000051249	ENSSSCG00000009290	MIPEP
chr11	2776801	2778400	chr11	2675605	2790648	ENSSSCT00000071858	ENSSSCG00000009290	MIPEP
chr11	2776801	2778400	chr11	2675609	2790727	ENSSSCT00000010177	ENSSSCG00000009290	MIPEP
chr11	2776801	2778400	chr11	2675609	2790696	ENSSSCT00000056893	ENSSSCG00000009290	MIPEP
chr11	2776801	2778400	chr11	2675610	2790727	ENSSSCT00000054213	ENSSSCG00000009290	MIPEP
chr11	2776801	2778400	chr11	2675640	2790733	ENSSSCT00000022711	ENSSSCG00000009290	MIPEP
chr11	2854801	2856800	chr11	2806674	3047354	ENSSSCT00000055071	ENSSSCG00000009293	NA
chr11	2865601	2867600	chr11	2806674	3047354	ENSSSCT00000055071	ENSSSCG00000009293	NA
chr11	3242401	3244400	chr11	3225157	3266076	ENSSSCT00000061533	ENSSSCG00000035318	NUP58
chr11	3242401	3244400	chr11	3225279	3259426	ENSSSCT00000052216	ENSSSCG00000035318	NUP58
chr11	3242401	3244400	chr11	3225306	3253342	ENSSSCT00000075369	ENSSSCG00000035318	NUP58
chr11	3242401	3244400	chr11	3225307	3259427	ENSSSCT00000049377	ENSSSCG00000035318	NUP58
chr11	3242401	3244400	chr11	3226329	3259069	ENSSSCT00000080549	ENSSSCG00000035318	NUP58
chr11	3302801	3304800	chr11	3278071	3793881	ENSSSCT00000052770	ENSSSCG00000035421	ATP8A2
chr11	3302801	3304800	chr11	3282515	3793867	ENSSSCT00000063748	ENSSSCG00000035421	ATP8A2
chr11	3395601	3397600	chr11	3278071	3793881	ENSSSCT00000052770	ENSSSCG00000035421	ATP8A2
chr11	3395601	3397600	chr11	3282515	3793867	ENSSSCT00000063748	ENSSSCG00000035421	ATP8A2
chr11	4304001	4306000	chr11	4261177	4366254	ENSSSCT00000010188	ENSSSCG00000009300	WASF3
chr11	4304001	4306000	chr11	4261177	4366254	ENSSSCT00000085283	ENSSSCG00000009300	WASF3
chr11	4336401	4338000	chr11	4261177	4366254	ENSSSCT00000010188	ENSSSCG00000009300	WASF3
chr11	4336401	4338000	chr11	4261177	4366254	ENSSSCT00000085283	ENSSSCG00000009300	WASF3
chr11	4338401	4340000	chr11	4261177	4366254	ENSSSCT00000010188	ENSSSCG00000009300	WASF3
chr11	4338401	4340000	chr11	4261177	4366254	ENSSSCT00000085283	ENSSSCG00000009300	WASF3
chr11	4728401	4730400	chr11	4721195	4731731	ENSSSCT00000078620	ENSSSCG00000047338	NA
chr11	4728401	4730400	chr11	4716600	4731622	ENSSSCT00000078982	ENSSSCG00000047338	NA
chr11	5038401	5040400	chr11	4960239	5043045	ENSSSCT00000010196	ENSSSCG00000009308	LNX2
chr11	5306401	5308400	chr11	5303639	5310843	ENSSSCT00000064829	ENSSSCG00000035817	PDX1
chr11	5317201	5319600	chr11	5317557	5333839	ENSSSCT00000063168	ENSSSCG00000033434	NA
chr11	5374801	5377200	chr11	5361788	5455359	ENSSSCT00000010202	ENSSSCG00000009314	FLT3
chr11	5374801	5377200	chr11	5370489	5455359	ENSSSCT00000033941	ENSSSCG00000009314	FLT3
chr11	6393601	6398800	chr11	5953753	6532924	ENSSSCT00000063663	ENSSSCG00000025996	MTUS2
chr11	6393601	6398800	chr11	5953753	6532924	ENSSSCT00000061559	ENSSSCG00000025996	MTUS2
chr11	6393601	6398800	chr11	5953753	6532924	ENSSSCT00000024217	ENSSSCG00000025996	MTUS2
chr11	6393601	6398800	chr11	6197984	6532911	ENSSSCT00000083668	ENSSSCG00000025996	MTUS2
chr11	6901601	6903200	chr11	6866621	6906338	ENSSSCT00000039623	ENSSSCG00000036846	NA
chr11	6901601	6903200	chr11	6884065	6931929	ENSSSCT00000071278	ENSSSCG00000036846	NA
chr11	6901601	6903200	chr11	6790143	6931929	ENSSSCT00000069353	ENSSSCG00000036846	NA
chr11	17449601	17455200	chr11	17404796	17731235	ENSSSCT00000079412	ENSSSCG00000045895	NA
chr11	19436001	19438000	chr11	19432390	19441588	ENSSSCT00000076953	ENSSSCG00000043734	NA
chr11	19488401	19490000	chr11	19488858	19498043	ENSSSCT00000074033	ENSSSCG00000050785	NA
chr11	19495201	19496800	chr11	19488858	19498043	ENSSSCT00000074033	ENSSSCG00000050785	NA
chr11	19734401	19768400	chr11	19740104	19742166	ENSSSCT00000085645	ENSSSCG00000042466	NA
chr11	21757601	21759600	chr11	21759178	21826834	ENSSSCT00000061804	ENSSSCG00000023738	COG3
chr11	21757601	21759600	chr11	21759180	21826891	ENSSSCT00000027352	ENSSSCG00000023738	COG3
chr11	21757601	21759600	chr11	21759180	21826883	ENSSSCT00000058988	ENSSSCG00000023738	COG3
chr11	21757601	21759600	chr11	21759184	21872726	ENSSSCT00000025788	ENSSSCG00000023738	COG3
chr11	21798001	21800800	chr11	21759178	21826834	ENSSSCT00000061804	ENSSSCG00000023738	COG3
chr11	21798001	21800800	chr11	21759180	21826891	ENSSSCT00000027352	ENSSSCG00000023738	COG3
chr11	21798001	21800800	chr11	21759180	21826883	ENSSSCT00000058988	ENSSSCG00000023738	COG3
chr11	21798001	21800800	chr11	21759184	21872726	ENSSSCT00000025788	ENSSSCG00000023738	COG3
chr11	21823201	21824800	chr11	21759178	21826834	ENSSSCT00000061804	ENSSSCG00000023738	COG3
chr11	21823201	21824800	chr11	21759180	21826891	ENSSSCT00000027352	ENSSSCG00000023738	COG3
chr11	21823201	21824800	chr11	21759180	21826883	ENSSSCT00000058988	ENSSSCG00000023738	COG3
chr11	21823201	21824800	chr11	21759184	21872726	ENSSSCT00000025788	ENSSSCG00000023738	COG3
chr11	21830001	21833200	chr11	21759184	21872726	ENSSSCT00000025788	ENSSSCG00000023738	COG3
chr11	21841201	21844000	chr11	21759184	21872726	ENSSSCT00000025788	ENSSSCG00000023738	COG3
chr11	25488801	25490400	chr11	25478877	25496519	ENSSSCT00000010341	ENSSSCG00000009434	RGCC
chr11	25981601	25984000	chr11	25961915	25994651	ENSSSCT00000010349	ENSSSCG00000009442	CNMD
chr11	32457201	32458000	chr11	32455889	32460600	ENSSSCT00000071706	ENSSSCG00000045727	NA
chr11	38718801	38720800	chr11	38524034	39452343	ENSSSCT00000010364	ENSSSCG00000038842	PCDH9
chr11	38718801	38720800	chr11	38524034	39452343	ENSSSCT00000075301	ENSSSCG00000038842	PCDH9
chr11	38721601	38723600	chr11	38524034	39452343	ENSSSCT00000010364	ENSSSCG00000038842	PCDH9
chr11	38721601	38723600	chr11	38524034	39452343	ENSSSCT00000075301	ENSSSCG00000038842	PCDH9
chr11	38941201	38943200	chr11	38524034	39452343	ENSSSCT00000010364	ENSSSCG00000038842	PCDH9
chr11	38941201	38943200	chr11	38524034	39452343	ENSSSCT00000075301	ENSSSCG00000038842	PCDH9
chr11	42087401	42092600	chr11	42033842	42419770	ENSSSCT00000010366	ENSSSCG00000009456	KLHL1
chr11	42087401	42092600	chr11	42033842	42418989	ENSSSCT00000085833	ENSSSCG00000009456	KLHL1
chr11	42087401	42092600	chr11	42033851	42419095	ENSSSCT00000087925	ENSSSCG00000009456	KLHL1
chr11	42937201	42939200	chr11	42759907	43066969	ENSSSCT00000072670	ENSSSCG00000048820	NA
chr11	43059601	43066000	chr11	42759907	43066969	ENSSSCT00000072670	ENSSSCG00000048820	NA
chr11	63186401	63188000	chr11	62438652	63558388	ENSSSCT00000042773	ENSSSCG00000009489	GPC6
chr11	64467401	64510600	chr11	64474163	64648413	ENSSSCT00000010414	ENSSSCG00000009497	NA
chr11	64525001	64560000	chr11	64474163	64648413	ENSSSCT00000010414	ENSSSCG00000009497	NA
chr11	64612001	64620000	chr11	64474163	64648413	ENSSSCT00000010414	ENSSSCG00000009497	NA
chr11	64621801	64628800	chr11	64474163	64648413	ENSSSCT00000010414	ENSSSCG00000009497	NA
chr11	64631201	64635200	chr11	64474163	64648413	ENSSSCT00000010414	ENSSSCG00000009497	NA
chr11	64639201	64657600	chr11	64474163	64648413	ENSSSCT00000010414	ENSSSCG00000009497	NA
chr11	64677201	64718600	chr11	64702794	64740358	ENSSSCT00000010413	ENSSSCG00000027851	NA
chr11	64677201	64718600	chr11	64698884	64763620	ENSSSCT00000010411	ENSSSCG00000009496	NA
chr11	64754801	64820000	chr11	64698884	64763620	ENSSSCT00000010411	ENSSSCG00000009496	NA
chr11	64754801	64820000	chr11	64739327	64852118	ENSSSCT00000068113	ENSSSCG00000009496	NA
chr11	64840201	64908400	chr11	64837163	64844045	ENSSSCT00000070262	ENSSSCG00000041018	NA
chr11	64840201	64908400	chr11	64885408	64980472	ENSSSCT00000010415	ENSSSCG00000009498	NA
chr11	64840201	64908400	chr11	64739327	64852118	ENSSSCT00000068113	ENSSSCG00000009496	NA
chr11	64840201	64908400	chr11	64861082	64997011	ENSSSCT00000051531	ENSSSCG00000009498	NA
chr11	64840201	64908400	chr11	64873913	64996988	ENSSSCT00000090374	ENSSSCG00000009498	NA
chr11	64916601	64976400	chr11	64885408	64980472	ENSSSCT00000010415	ENSSSCG00000009498	NA
chr11	64916601	64976400	chr11	64861082	64997011	ENSSSCT00000051531	ENSSSCG00000009498	NA
chr11	64916601	64976400	chr11	64873913	64996988	ENSSSCT00000090374	ENSSSCG00000009498	NA
chr11	64982801	64984400	chr11	64861082	64997011	ENSSSCT00000051531	ENSSSCG00000009498	NA
chr11	64982801	64984400	chr11	64873913	64996988	ENSSSCT00000090374	ENSSSCG00000009498	NA
chr11	64985601	64987200	chr11	64861082	64997011	ENSSSCT00000051531	ENSSSCG00000009498	NA
chr11	64985601	64987200	chr11	64873913	64996988	ENSSSCT00000090374	ENSSSCG00000009498	NA
chr11	64990001	65002800	chr11	64861082	64997011	ENSSSCT00000051531	ENSSSCG00000009498	NA
chr11	64990001	65002800	chr11	64873913	64996988	ENSSSCT00000090374	ENSSSCG00000009498	NA
chr11	65026801	65029200	chr11	65027732	65147242	ENSSSCT00000047953	ENSSSCG00000009500	CLDN10
chr11	65029601	65031200	chr11	65027732	65147242	ENSSSCT00000047953	ENSSSCG00000009500	CLDN10
chr11	65031601	65034000	chr11	65027732	65147242	ENSSSCT00000047953	ENSSSCG00000009500	CLDN10
chr11	66398401	66400000	chr11	66385802	66641644	ENSSSCT00000055963	ENSSSCG00000009505	MBNL2
chr11	66400001	66402400	chr11	66385802	66641644	ENSSSCT00000055963	ENSSSCG00000009505	MBNL2
chr11	66406001	66407600	chr11	66385802	66641644	ENSSSCT00000055963	ENSSSCG00000009505	MBNL2
chr11	67608001	67610000	chr11	67458352	67615842	ENSSSCT00000010428	ENSSSCG00000009511	STK24
chr11	67608001	67610000	chr11	67460930	67634349	ENSSSCT00000044432	ENSSSCG00000009511	STK24
chr11	67608001	67610000	chr11	67460930	67634349	ENSSSCT00000042880	ENSSSCG00000009511	STK24
chr11	67629201	67631200	chr11	67460930	67634349	ENSSSCT00000044432	ENSSSCG00000009511	STK24
chr11	67629201	67631200	chr11	67460930	67634349	ENSSSCT00000042880	ENSSSCG00000009511	STK24
chr11	67679201	67681200	chr11	67652193	67710933	ENSSSCT00000010430	ENSSSCG00000009513	SLC15A1
chr11	67679201	67681200	chr11	67652193	67689492	ENSSSCT00000082286	ENSSSCG00000009513	SLC15A1
chr11	67679201	67681200	chr11	67652201	67710862	ENSSSCT00000072524	ENSSSCG00000009513	SLC15A1
chr11	67679201	67681200	chr11	67652772	67710865	ENSSSCT00000083482	ENSSSCG00000009513	SLC15A1
chr11	67679201	67681200	chr11	67652782	67710862	ENSSSCT00000078480	ENSSSCG00000009513	SLC15A1
chr11	68365601	68368000	chr11	68347677	68380299	ENSSSCT00000090536	ENSSSCG00000051176	NA
chr11	68365601	68368000	chr11	68351550	68380299	ENSSSCT00000069008	ENSSSCG00000051176	NA
chr11	76062001	76064400	chr11	75739318	76135265	ENSSSCT00000010461	ENSSSCG00000009543	NA
chr11	77268801	77270800	chr11	77270320	77276930	ENSSSCT00000079205	ENSSSCG00000034818	NA
chr11	77420801	77424000	chr11	77421709	77426799	ENSSSCT00000070154	ENSSSCG00000046834	NA
chr11	77543601	77545600	chr11	77453857	77547336	ENSSSCT00000025220	ENSSSCG00000024763	NA
chr11	78175201	78176800	chr11	78173363	78179027	ENSSSCT00000081927	ENSSSCG00000048364	NA
chr11	78175201	78176800	chr11	78175067	78176398	ENSSSCT00000083774	ENSSSCG00000048364	NA
chr11	78175201	78176800	chr11	78173363	78186298	ENSSSCT00000084015	ENSSSCG00000048364	NA
chr11	78356801	78358800	chr11	78291007	78402068	ENSSSCT00000072502	ENSSSCG00000037561	ATP11A
chr11	78356801	78358800	chr11	78291007	78402068	ENSSSCT00000081618	ENSSSCG00000037561	ATP11A
chr11	78356801	78358800	chr11	78291007	78402068	ENSSSCT00000068126	ENSSSCG00000037561	ATP11A
chr11	78356801	78358800	chr11	78291007	78400186	ENSSSCT00000083602	ENSSSCG00000037561	ATP11A
chr11	78356801	78358800	chr11	78293449	78402085	ENSSSCT00000053574	ENSSSCG00000037561	ATP11A
chr11	78356801	78358800	chr11	78293449	78402085	ENSSSCT00000066839	ENSSSCG00000037561	ATP11A
chr11	78356801	78358800	chr11	78293449	78402085	ENSSSCT00000073232	ENSSSCG00000037561	ATP11A
chr11	78615201	78617200	chr11	78600713	78617615	ENSSSCT00000010474	ENSSSCG00000009555	LAMP1
chr11	78615201	78617200	chr11	78609256	78617615	ENSSSCT00000070821	ENSSSCG00000009555	LAMP1
chr11	78677601	78680000	chr11	78649674	78677884	ENSSSCT00000086090	ENSSSCG00000048674	NA
chr11	78677601	78680000	chr11	78679037	78708846	ENSSSCT00000028205	ENSSSCG00000026536	DCUN1D2
chr11	78677601	78680000	chr11	78679037	78708802	ENSSSCT00000057065	ENSSSCG00000026536	DCUN1D2
chr11	78704001	78706000	chr11	78679037	78708846	ENSSSCT00000028205	ENSSSCG00000026536	DCUN1D2
chr11	78704001	78706000	chr11	78679037	78708802	ENSSSCT00000057065	ENSSSCG00000026536	DCUN1D2
chr11	78704001	78706000	chr11	78680817	78708863	ENSSSCT00000056466	ENSSSCG00000026536	DCUN1D2
chr12	372001	374400	chr12	327013	449557	ENSSSCT00000018654	ENSSSCG00000017136	TBCD
chr12	372001	374400	chr12	329714	449516	ENSSSCT00000091144	ENSSSCG00000017136	TBCD
chr12	432801	435600	chr12	327013	449557	ENSSSCT00000018654	ENSSSCG00000017136	TBCD
chr12	432801	435600	chr12	329714	449516	ENSSSCT00000091144	ENSSSCG00000017136	TBCD
chr12	505601	508800	chr12	492594	516965	ENSSSCT00000084707	ENSSSCG00000017133	RAB40B
chr12	505601	508800	chr12	493272	516931	ENSSSCT00000018647	ENSSSCG00000017133	RAB40B
chr12	505601	508800	chr12	493323	516962	ENSSSCT00000075371	ENSSSCG00000017133	RAB40B
chr12	505601	508800	chr12	493328	516962	ENSSSCT00000085452	ENSSSCG00000017133	RAB40B
chr12	505601	508800	chr12	493336	547320	ENSSSCT00000083707	ENSSSCG00000017133	RAB40B
chr12	540401	543600	chr12	493336	547320	ENSSSCT00000083707	ENSSSCG00000017133	RAB40B
chr12	540401	543600	chr12	522830	549158	ENSSSCT00000018651	ENSSSCG00000017133	RAB40B
chr12	540401	543600	chr12	522830	547318	ENSSSCT00000080777	ENSSSCG00000017133	RAB40B
chr12	540401	543600	chr12	522830	547292	ENSSSCT00000069729	ENSSSCG00000017133	RAB40B
chr12	540401	543600	chr12	522869	547321	ENSSSCT00000082939	ENSSSCG00000017133	RAB40B
chr12	632001	634000	chr12	632362	651817	ENSSSCT00000045801	ENSSSCG00000017126	NARF
chr12	632001	634000	chr12	632363	651808	ENSSSCT00000018644	ENSSSCG00000017126	NARF
chr12	632001	634000	chr12	632364	651796	ENSSSCT00000070149	ENSSSCG00000017126	NARF
chr12	662001	663600	chr12	656347	662512	ENSSSCT00000088437	ENSSSCG00000017127	CYBC1
chr12	662001	663600	chr12	657467	662510	ENSSSCT00000018645	ENSSSCG00000017127	CYBC1
chr12	662001	663600	chr12	657495	662511	ENSSSCT00000088014	ENSSSCG00000017127	CYBC1
chr12	662001	663600	chr12	657499	662512	ENSSSCT00000090299	ENSSSCG00000017127	CYBC1
chr12	662001	663600	chr12	658513	662508	ENSSSCT00000073921	ENSSSCG00000017127	CYBC1
chr12	662001	663600	chr12	658554	662515	ENSSSCT00000088688	ENSSSCG00000017127	CYBC1
chr12	662001	663600	chr12	661145	682433	ENSSSCT00000057500	ENSSSCG00000017128	NA
chr12	662001	663600	chr12	662497	682433	ENSSSCT00000018646	ENSSSCG00000017128	NA
chr12	662001	663600	chr12	662497	679174	ENSSSCT00000041646	ENSSSCG00000017128	NA
chr12	836801	838800	chr12	837752	917469	ENSSSCT00000053915	ENSSSCG00000029553	NA
chr12	1155601	1158800	chr12	1149593	1157826	ENSSSCT00000072431	ENSSSCG00000034891	NA
chr12	1155601	1158800	chr12	1149593	1157826	ENSSSCT00000087414	ENSSSCG00000034891	NA
chr12	1155601	1158800	chr12	1146066	1157185	ENSSSCT00000053975	ENSSSCG00000034891	NA
chr12	1155601	1158800	chr12	1067875	1203786	ENSSSCT00000046171	ENSSSCG00000033148	MRPL12
chr12	1225201	1227200	chr12	1207040	1228153	ENSSSCT00000065258	ENSSSCG00000033082	HGS
chr12	1225201	1227200	chr12	1226691	1232741	ENSSSCT00000062261	ENSSSCG00000034716	CCDC137
chr12	1225201	1227200	chr12	1160350	1322483	ENSSSCT00000076195	ENSSSCG00000028355	ACTG1
chr12	1405201	1409200	chr12	1350279	1407402	ENSSSCT00000027597	ENSSSCG00000023045	NA
chr12	1413201	1414800	chr12	1411022	1419941	ENSSSCT00000070992	ENSSSCG00000048652	NA
chr12	1417601	1419600	chr12	1411022	1419941	ENSSSCT00000070992	ENSSSCG00000048652	NA
chr12	1417601	1419600	chr12	1417680	1420292	ENSSSCT00000068075	ENSSSCG00000048652	NA
chr12	1613601	1617200	chr12	1603538	1666936	ENSSSCT00000054836	ENSSSCG00000017142	BAIAP2
chr12	1613601	1617200	chr12	1609415	1666935	ENSSSCT00000049168	ENSSSCG00000017142	BAIAP2
chr12	1613601	1617200	chr12	1610184	1665803	ENSSSCT00000072939	ENSSSCG00000017142	BAIAP2
chr12	1613601	1617200	chr12	1610189	1666922	ENSSSCT00000069593	ENSSSCG00000017142	BAIAP2
chr12	1613601	1617200	chr12	1615487	1670076	ENSSSCT00000018662	ENSSSCG00000017142	BAIAP2
chr12	1613601	1617200	chr12	1616541	1670076	ENSSSCT00000085002	ENSSSCG00000017142	BAIAP2
chr12	1671601	1673600	chr12	1672312	1675947	ENSSSCT00000078945	ENSSSCG00000051731	NA
chr12	1671601	1673600	chr12	1672312	1675947	ENSSSCT00000069180	ENSSSCG00000051731	NA
chr12	1671601	1673600	chr12	1672856	1677369	ENSSSCT00000075003	ENSSSCG00000051731	NA
chr12	1758801	1761200	chr12	1709128	1788895	ENSSSCT00000091413	ENSSSCG00000017139	RPTOR
chr12	1758801	1761200	chr12	1709126	1991532	ENSSSCT00000077002	ENSSSCG00000017139	RPTOR
chr12	1758801	1761200	chr12	1709128	1991560	ENSSSCT00000018658	ENSSSCG00000017139	RPTOR
chr12	1758801	1761200	chr12	1709129	1991556	ENSSSCT00000072982	ENSSSCG00000017139	RPTOR
chr12	1758801	1761200	chr12	1709129	1991495	ENSSSCT00000051671	ENSSSCG00000017139	RPTOR
chr12	1758801	1761200	chr12	1709129	1991355	ENSSSCT00000041265	ENSSSCG00000017139	RPTOR
chr12	1758801	1761200	chr12	1709133	1991538	ENSSSCT00000030055	ENSSSCG00000017139	RPTOR
chr12	1768801	1770800	chr12	1709128	1788895	ENSSSCT00000091413	ENSSSCG00000017139	RPTOR
chr12	1768801	1770800	chr12	1709126	1991532	ENSSSCT00000077002	ENSSSCG00000017139	RPTOR
chr12	1768801	1770800	chr12	1709128	1991560	ENSSSCT00000018658	ENSSSCG00000017139	RPTOR
chr12	1768801	1770800	chr12	1709129	1991556	ENSSSCT00000072982	ENSSSCG00000017139	RPTOR
chr12	1768801	1770800	chr12	1709129	1991495	ENSSSCT00000051671	ENSSSCG00000017139	RPTOR
chr12	1768801	1770800	chr12	1709129	1991355	ENSSSCT00000041265	ENSSSCG00000017139	RPTOR
chr12	1768801	1770800	chr12	1709133	1991538	ENSSSCT00000030055	ENSSSCG00000017139	RPTOR
chr12	1773601	1775600	chr12	1709128	1788895	ENSSSCT00000091413	ENSSSCG00000017139	RPTOR
chr12	1773601	1775600	chr12	1709126	1991532	ENSSSCT00000077002	ENSSSCG00000017139	RPTOR
chr12	1773601	1775600	chr12	1709128	1991560	ENSSSCT00000018658	ENSSSCG00000017139	RPTOR
chr12	1773601	1775600	chr12	1709129	1991556	ENSSSCT00000072982	ENSSSCG00000017139	RPTOR
chr12	1773601	1775600	chr12	1709129	1991495	ENSSSCT00000051671	ENSSSCG00000017139	RPTOR
chr12	1773601	1775600	chr12	1709129	1991355	ENSSSCT00000041265	ENSSSCG00000017139	RPTOR
chr12	1773601	1775600	chr12	1709133	1991538	ENSSSCT00000030055	ENSSSCG00000017139	RPTOR
chr12	1806001	1808000	chr12	1805197	1808553	ENSSSCT00000067843	ENSSSCG00000045527	NA
chr12	1806001	1808000	chr12	1709126	1991532	ENSSSCT00000077002	ENSSSCG00000017139	RPTOR
chr12	1806001	1808000	chr12	1709128	1991560	ENSSSCT00000018658	ENSSSCG00000017139	RPTOR
chr12	1806001	1808000	chr12	1709129	1991556	ENSSSCT00000072982	ENSSSCG00000017139	RPTOR
chr12	1806001	1808000	chr12	1709129	1991495	ENSSSCT00000051671	ENSSSCG00000017139	RPTOR
chr12	1806001	1808000	chr12	1709129	1991355	ENSSSCT00000041265	ENSSSCG00000017139	RPTOR
chr12	1806001	1808000	chr12	1709133	1991538	ENSSSCT00000030055	ENSSSCG00000017139	RPTOR
chr12	1963601	1966000	chr12	1709126	1991532	ENSSSCT00000077002	ENSSSCG00000017139	RPTOR
chr12	1963601	1966000	chr12	1709128	1991560	ENSSSCT00000018658	ENSSSCG00000017139	RPTOR
chr12	1963601	1966000	chr12	1709129	1991556	ENSSSCT00000072982	ENSSSCG00000017139	RPTOR
chr12	1963601	1966000	chr12	1709129	1991495	ENSSSCT00000051671	ENSSSCG00000017139	RPTOR
chr12	1963601	1966000	chr12	1709129	1991355	ENSSSCT00000041265	ENSSSCG00000017139	RPTOR
chr12	1963601	1966000	chr12	1709133	1991538	ENSSSCT00000030055	ENSSSCG00000017139	RPTOR
chr12	2085601	2087600	chr12	2076491	2089731	ENSSSCT00000018665	ENSSSCG00000030277	ENDOV
chr12	2085601	2087600	chr12	2080411	2098762	ENSSSCT00000089637	ENSSSCG00000030277	ENDOV
chr12	2194801	2196400	chr12	2154102	2209819	ENSSSCT00000018668	ENSSSCG00000017146	NA
chr12	2194801	2196400	chr12	2160534	2209819	ENSSSCT00000048595	ENSSSCG00000017146	NA
chr12	2194801	2196400	chr12	2163719	2209820	ENSSSCT00000041462	ENSSSCG00000017146	NA
chr12	2194801	2196400	chr12	2165415	2209819	ENSSSCT00000026345	ENSSSCG00000017146	NA
chr12	2194801	2196400	chr12	2168148	2209819	ENSSSCT00000038440	ENSSSCG00000017146	NA
chr12	2287601	2290400	chr12	2285225	2311746	ENSSSCT00000018679	ENSSSCG00000017155	EIF4A3
chr12	2287601	2290400	chr12	2285668	2311750	ENSSSCT00000071254	ENSSSCG00000017155	EIF4A3
chr12	2328001	2328800	chr12	2314591	2336988	ENSSSCT00000018680	ENSSSCG00000017156	GAA
chr12	2328001	2328800	chr12	2314591	2336988	ENSSSCT00000023173	ENSSSCG00000017156	GAA
chr12	3253201	3256000	chr12	3254493	3300831	ENSSSCT00000018688	ENSSSCG00000017164	NA
chr12	3253201	3256000	chr12	3254493	3300831	ENSSSCT00000086368	ENSSSCG00000017164	NA
chr12	3371201	3373200	chr12	3355954	3429132	ENSSSCT00000018691	ENSSSCG00000017167	CYTH1
chr12	3371201	3373200	chr12	3356274	3432644	ENSSSCT00000059624	ENSSSCG00000017167	CYTH1
chr12	3371201	3373200	chr12	3356305	3432641	ENSSSCT00000045109	ENSSSCG00000017167	CYTH1
chr12	3392401	3394400	chr12	3355954	3429132	ENSSSCT00000018691	ENSSSCG00000017167	CYTH1
chr12	3392401	3394400	chr12	3356274	3432644	ENSSSCT00000059624	ENSSSCG00000017167	CYTH1
chr12	3392401	3394400	chr12	3356305	3432641	ENSSSCT00000045109	ENSSSCG00000017167	CYTH1
chr12	3392401	3394400	chr12	3393118	3432644	ENSSSCT00000077743	ENSSSCG00000017167	CYTH1
chr12	3392401	3394400	chr12	3393459	3432642	ENSSSCT00000077615	ENSSSCG00000017167	CYTH1
chr12	3502001	3504400	chr12	3473087	3590318	ENSSSCT00000087492	ENSSSCG00000036056	DNAH17
chr12	3502001	3504400	chr12	3485182	3590318	ENSSSCT00000042234	ENSSSCG00000036056	DNAH17
chr12	3547201	3550800	chr12	3473087	3590318	ENSSSCT00000087492	ENSSSCG00000036056	DNAH17
chr12	3547201	3550800	chr12	3485182	3590318	ENSSSCT00000042234	ENSSSCG00000036056	DNAH17
chr12	3646401	3648000	chr12	3643929	3647012	ENSSSCT00000054084	ENSSSCG00000036956	SOCS3
chr12	3646401	3648000	chr12	3635220	3793640	ENSSSCT00000082577	ENSSSCG00000037120	TK1
chr12	3743201	3744800	chr12	3635220	3793640	ENSSSCT00000082577	ENSSSCG00000037120	TK1
chr12	3763601	3766000	chr12	3759708	3785783	ENSSSCT00000054656	ENSSSCG00000033636	AFMID
chr12	3763601	3766000	chr12	3760176	3785836	ENSSSCT00000085707	ENSSSCG00000033636	AFMID
chr12	3763601	3766000	chr12	3760176	3785789	ENSSSCT00000042348	ENSSSCG00000033636	AFMID
chr12	3763601	3766000	chr12	3635220	3793640	ENSSSCT00000082577	ENSSSCG00000037120	TK1
chr12	3770801	3772400	chr12	3759708	3785783	ENSSSCT00000054656	ENSSSCG00000033636	AFMID
chr12	3770801	3772400	chr12	3760176	3785836	ENSSSCT00000085707	ENSSSCG00000033636	AFMID
chr12	3770801	3772400	chr12	3760176	3785789	ENSSSCT00000042348	ENSSSCG00000033636	AFMID
chr12	3770801	3772400	chr12	3766391	3785836	ENSSSCT00000083855	ENSSSCG00000033636	AFMID
chr12	3770801	3772400	chr12	3635220	3793640	ENSSSCT00000082577	ENSSSCG00000037120	TK1
chr12	3778401	3780800	chr12	3759708	3785783	ENSSSCT00000054656	ENSSSCG00000033636	AFMID
chr12	3778401	3780800	chr12	3760176	3785836	ENSSSCT00000085707	ENSSSCG00000033636	AFMID
chr12	3778401	3780800	chr12	3760176	3785789	ENSSSCT00000042348	ENSSSCG00000033636	AFMID
chr12	3778401	3780800	chr12	3766391	3785836	ENSSSCT00000083855	ENSSSCG00000033636	AFMID
chr12	3778401	3780800	chr12	3635220	3793640	ENSSSCT00000082577	ENSSSCG00000037120	TK1
chr12	4440801	4443200	chr12	4441114	4489080	ENSSSCT00000018693	ENSSSCG00000017169	SEC14L1
chr12	4722001	4724000	chr12	4655379	4730371	ENSSSCT00000018694	ENSSSCG00000017170	MGAT5B
chr12	4783601	4785600	chr12	4774678	4801456	ENSSSCT00000022358	ENSSSCG00000029343	MFSD11
chr12	4783601	4785600	chr12	4774678	4801456	ENSSSCT00000061555	ENSSSCG00000029343	MFSD11
chr12	4783601	4785600	chr12	4775185	4801456	ENSSSCT00000089950	ENSSSCG00000029343	MFSD11
chr12	4796401	4798000	chr12	4774678	4801456	ENSSSCT00000022358	ENSSSCG00000029343	MFSD11
chr12	4796401	4798000	chr12	4774678	4801456	ENSSSCT00000061555	ENSSSCG00000029343	MFSD11
chr12	4796401	4798000	chr12	4775185	4801456	ENSSSCT00000089950	ENSSSCG00000029343	MFSD11
chr12	4848001	4850000	chr12	4822059	4859627	ENSSSCT00000043603	ENSSSCG00000037376	NA
chr12	4848001	4850000	chr12	4836928	4857244	ENSSSCT00000079504	ENSSSCG00000037376	NA
chr12	5039601	5041600	chr12	5037172	5044505	ENSSSCT00000060994	ENSSSCG00000017176	AANAT
chr12	5109201	5111200	chr12	5055065	5114053	ENSSSCT00000046406	ENSSSCG00000029901	UBE2O
chr12	5109201	5111200	chr12	5084870	5114049	ENSSSCT00000066674	ENSSSCG00000029901	UBE2O
chr12	5109201	5111200	chr12	5087837	5114123	ENSSSCT00000032146	ENSSSCG00000029901	UBE2O
chr12	5160801	5162800	chr12	5144069	5174382	ENSSSCT00000018709	ENSSSCG00000017184	PRPSAP1
chr12	5160801	5162800	chr12	5144095	5174380	ENSSSCT00000063667	ENSSSCG00000017184	PRPSAP1
chr12	5239601	5241200	chr12	5226135	5307061	ENSSSCT00000064466	ENSSSCG00000017186	RNF157
chr12	5239601	5241200	chr12	5226135	5306175	ENSSSCT00000018711	ENSSSCG00000017186	RNF157
chr12	5262401	5264400	chr12	5226135	5307061	ENSSSCT00000064466	ENSSSCG00000017186	RNF157
chr12	5262401	5264400	chr12	5226135	5306175	ENSSSCT00000018711	ENSSSCG00000017186	RNF157
chr12	5342001	5344000	chr12	5325080	5355172	ENSSSCT00000080675	ENSSSCG00000017190	EXOC7
chr12	5342001	5344000	chr12	5325148	5356313	ENSSSCT00000075327	ENSSSCG00000017190	EXOC7
chr12	5342001	5344000	chr12	5328326	5356962	ENSSSCT00000059064	ENSSSCG00000017190	EXOC7
chr12	5342001	5344000	chr12	5328326	5356961	ENSSSCT00000057992	ENSSSCG00000017190	EXOC7
chr12	5342001	5344000	chr12	5328326	5356957	ENSSSCT00000041668	ENSSSCG00000017190	EXOC7
chr12	5342001	5344000	chr12	5331568	5354443	ENSSSCT00000018715	ENSSSCG00000017190	EXOC7
chr12	5460001	5462000	chr12	5428360	5479544	ENSSSCT00000018723	ENSSSCG00000017198	ACOX1
chr12	5460001	5462000	chr12	5433985	5477687	ENSSSCT00000052256	ENSSSCG00000017198	ACOX1
chr12	5460001	5462000	chr12	5450906	5479544	ENSSSCT00000050201	ENSSSCG00000017198	ACOX1
chr12	5460001	5462000	chr12	5450906	5479544	ENSSSCT00000063680	ENSSSCG00000017198	ACOX1
chr12	5610001	5612000	chr12	5592502	5628157	ENSSSCT00000069787	ENSSSCG00000017201	UNK
chr12	5610001	5612000	chr12	5592502	5628157	ENSSSCT00000055191	ENSSSCG00000017201	UNK
chr12	5610001	5612000	chr12	5592503	5628247	ENSSSCT00000018726	ENSSSCG00000017201	UNK
chr12	5610001	5612000	chr12	5592503	5628219	ENSSSCT00000044566	ENSSSCG00000017201	UNK
chr12	5714801	5716800	chr12	5695257	5732226	ENSSSCT00000018730	ENSSSCG00000017205	SAP30BP
chr12	5714801	5716800	chr12	5695257	5732174	ENSSSCT00000070353	ENSSSCG00000017205	SAP30BP
chr12	5714801	5716800	chr12	5695265	5732212	ENSSSCT00000023832	ENSSSCG00000017205	SAP30BP
chr12	5714801	5716800	chr12	5695266	5732213	ENSSSCT00000081553	ENSSSCG00000017205	SAP30BP
chr12	5752401	5754800	chr12	5732348	5770136	ENSSSCT00000025315	ENSSSCG00000023978	RECQL5
chr12	5752401	5754800	chr12	5732348	5770135	ENSSSCT00000043964	ENSSSCG00000023978	RECQL5
chr12	5778001	5779600	chr12	5770145	5785894	ENSSSCT00000039357	ENSSSCG00000036248	NA
chr12	5778001	5779600	chr12	5770145	5785894	ENSSSCT00000083516	ENSSSCG00000036248	NA
chr12	5826001	5828000	chr12	5809068	5846162	ENSSSCT00000054120	ENSSSCG00000033518	LLGL2
chr12	5826001	5828000	chr12	5809075	5846182	ENSSSCT00000067893	ENSSSCG00000033518	LLGL2
chr12	5826001	5828000	chr12	5809324	5835228	ENSSSCT00000071396	ENSSSCG00000033518	LLGL2
chr12	5826001	5828000	chr12	5816700	5835228	ENSSSCT00000082948	ENSSSCG00000033518	LLGL2
chr12	5889601	5891200	chr12	5870136	5894265	ENSSSCT00000057362	ENSSSCG00000034608	TMEM94
chr12	5889601	5891200	chr12	5870136	5894159	ENSSSCT00000046176	ENSSSCG00000034608	TMEM94
chr12	5889601	5891200	chr12	5870523	5889949	ENSSSCT00000059082	ENSSSCG00000034608	TMEM94
chr12	5889601	5891200	chr12	5870115	5905347	ENSSSCT00000040342	ENSSSCG00000034608	TMEM94
chr12	5889601	5891200	chr12	5870136	5905350	ENSSSCT00000065369	ENSSSCG00000034608	TMEM94
chr12	5902401	5904400	chr12	5870115	5905347	ENSSSCT00000040342	ENSSSCG00000034608	TMEM94
chr12	5902401	5904400	chr12	5870136	5905350	ENSSSCT00000065369	ENSSSCG00000034608	TMEM94
chr12	6091601	6094000	chr12	6064567	6103699	ENSSSCT00000088156	ENSSSCG00000017207	NUP85
chr12	6091601	6094000	chr12	6064567	6103699	ENSSSCT00000089660	ENSSSCG00000017207	NUP85
chr12	6091601	6094000	chr12	6064567	6098842	ENSSSCT00000070008	ENSSSCG00000017207	NUP85
chr12	6091601	6094000	chr12	6072734	6103979	ENSSSCT00000018732	ENSSSCG00000017207	NUP85
chr12	6091601	6094000	chr12	6085868	6103667	ENSSSCT00000079046	ENSSSCG00000017207	NUP85
chr12	6103601	6106800	chr12	6064567	6103699	ENSSSCT00000088156	ENSSSCG00000017207	NUP85
chr12	6103601	6106800	chr12	6064567	6103699	ENSSSCT00000089660	ENSSSCG00000017207	NUP85
chr12	6103601	6106800	chr12	6072734	6103979	ENSSSCT00000018732	ENSSSCG00000017207	NUP85
chr12	6103601	6106800	chr12	6085868	6103667	ENSSSCT00000079046	ENSSSCG00000017207	NUP85
chr12	6154401	6156800	chr12	6139428	6158450	ENSSSCT00000018738	ENSSSCG00000017213	JPT1
chr12	6154401	6156800	chr12	6139428	6158080	ENSSSCT00000049068	ENSSSCG00000017213	JPT1
chr12	6154401	6156800	chr12	6139439	6164142	ENSSSCT00000027165	ENSSSCG00000028210	NT5C
chr12	6154401	6156800	chr12	6153545	6183054	ENSSSCT00000085345	ENSSSCG00000017214	ARMC7
chr12	6448401	6451600	chr12	6403487	6459527	ENSSSCT00000045821	ENSSSCG00000017230	TMEM104
chr12	6448401	6451600	chr12	6405306	6459515	ENSSSCT00000018757	ENSSSCG00000017230	TMEM104
chr12	6506401	6509200	chr12	6484535	6535251	ENSSSCT00000089386	ENSSSCG00000017233	RAB37
chr12	6506401	6509200	chr12	6501231	6516299	ENSSSCT00000058861	ENSSSCG00000037541	NA
chr12	6604801	6610000	chr12	6596581	6615901	ENSSSCT00000065939	ENSSSCG00000017235	NA
chr12	6604801	6610000	chr12	6596621	6616151	ENSSSCT00000035140	ENSSSCG00000017235	NA
chr12	6696401	6698800	chr12	6694282	6716239	ENSSSCT00000049250	ENSSSCG00000040989	GPRC5C
chr12	6696401	6698800	chr12	6698600	6713339	ENSSSCT00000041600	ENSSSCG00000040989	GPRC5C
chr12	6696401	6698800	chr12	6698606	6716068	ENSSSCT00000043108	ENSSSCG00000040989	GPRC5C
chr12	6841601	6843600	chr12	6838424	6879696	ENSSSCT00000071386	ENSSSCG00000017238	TTYH2
chr12	6841601	6843600	chr12	6838425	6881472	ENSSSCT00000059339	ENSSSCG00000017238	TTYH2
chr12	6841601	6843600	chr12	6838427	6881628	ENSSSCT00000018767	ENSSSCG00000017238	TTYH2
chr12	6841601	6843600	chr12	6838427	6880125	ENSSSCT00000044194	ENSSSCG00000017238	TTYH2
chr12	6841601	6843600	chr12	6838430	6880062	ENSSSCT00000065159	ENSSSCG00000017238	TTYH2
chr12	6841601	6843600	chr12	6839230	6880062	ENSSSCT00000082596	ENSSSCG00000017238	TTYH2
chr12	7592801	7594800	chr12	7575644	7619440	ENSSSCT00000070730	ENSSSCG00000046071	NA
chr12	7778001	7780000	chr12	7764051	7789410	ENSSSCT00000018778	ENSSSCG00000017249	SSTR2
chr12	7778001	7780000	chr12	7759820	8201857	ENSSSCT00000058010	ENSSSCG00000037754	SLC39A11
chr12	7778001	7780000	chr12	7759931	8201706	ENSSSCT00000087114	ENSSSCG00000037754	SLC39A11
chr12	7808001	7810000	chr12	7759820	8201857	ENSSSCT00000058010	ENSSSCG00000037754	SLC39A11
chr12	7808001	7810000	chr12	7759931	8201706	ENSSSCT00000087114	ENSSSCG00000037754	SLC39A11
chr12	8271201	8273600	chr12	8243627	8585314	ENSSSCT00000091358	ENSSSCG00000033537	NA
chr12	8271201	8273600	chr12	8243627	8424104	ENSSSCT00000071780	ENSSSCG00000033537	NA
chr12	8271201	8273600	chr12	8243857	8540381	ENSSSCT00000036938	ENSSSCG00000033537	NA
chr12	8271201	8273600	chr12	8243880	8450207	ENSSSCT00000068594	ENSSSCG00000033537	NA
chr12	8271201	8273600	chr12	8243880	8409423	ENSSSCT00000066689	ENSSSCG00000033537	NA
chr12	8312801	8314400	chr12	8243627	8585314	ENSSSCT00000091358	ENSSSCG00000033537	NA
chr12	8312801	8314400	chr12	8243627	8424104	ENSSSCT00000071780	ENSSSCG00000033537	NA
chr12	8312801	8314400	chr12	8243857	8540381	ENSSSCT00000036938	ENSSSCG00000033537	NA
chr12	8312801	8314400	chr12	8243880	8450207	ENSSSCT00000068594	ENSSSCG00000033537	NA
chr12	8312801	8314400	chr12	8243880	8409423	ENSSSCT00000066689	ENSSSCG00000033537	NA
chr12	8562401	8564800	chr12	8558507	8566985	ENSSSCT00000077922	ENSSSCG00000044392	NA
chr12	8562401	8564800	chr12	8243627	8585314	ENSSSCT00000091358	ENSSSCG00000033537	NA
chr12	8572401	8574000	chr12	8243627	8585314	ENSSSCT00000091358	ENSSSCG00000033537	NA
chr12	8581601	8584000	chr12	8243627	8585314	ENSSSCT00000091358	ENSSSCG00000033537	NA
chr12	8643801	8645200	chr12	8642158	8647315	ENSSSCT00000018780	ENSSSCG00000017251	SOX9
chr12	11812801	11814800	chr12	11751937	11843055	ENSSSCT00000056612	ENSSSCG00000017261	ARSG
chr12	12014801	12016800	chr12	11996417	12087976	ENSSSCT00000052467	ENSSSCG00000035402	RGS9
chr12	12014801	12016800	chr12	12015321	12089466	ENSSSCT00000088384	ENSSSCG00000035402	RGS9
chr12	12014801	12016800	chr12	12015321	12087976	ENSSSCT00000040224	ENSSSCG00000035402	RGS9
chr12	12014801	12016800	chr12	12015321	12087976	ENSSSCT00000079490	ENSSSCG00000035402	RGS9
chr12	13247201	13249200	chr12	12882064	13263554	ENSSSCT00000018798	ENSSSCG00000017268	PRKCA
chr12	17867201	17869600	chr12	17863028	17869566	ENSSSCT00000071680	ENSSSCG00000041162	NA
chr12	17867201	17869600	chr12	17854210	17906428	ENSSSCT00000039955	ENSSSCG00000017577	NA
chr12	17867201	17869600	chr12	17854150	17958804	ENSSSCT00000060338	ENSSSCG00000017577	NA
chr12	17870001	17871600	chr12	17854210	17906428	ENSSSCT00000039955	ENSSSCG00000017577	NA
chr12	17870001	17871600	chr12	17854150	17958804	ENSSSCT00000060338	ENSSSCG00000017577	NA
chr12	17878001	17879600	chr12	17854210	17906428	ENSSSCT00000039955	ENSSSCG00000017577	NA
chr12	17878001	17879600	chr12	17854150	17958804	ENSSSCT00000060338	ENSSSCG00000017577	NA
chr12	17888001	17890000	chr12	17854210	17906428	ENSSSCT00000039955	ENSSSCG00000017577	NA
chr12	17888001	17890000	chr12	17854150	17958804	ENSSSCT00000060338	ENSSSCG00000017577	NA
chr12	17895201	17897200	chr12	17896814	17906440	ENSSSCT00000030733	ENSSSCG00000017577	NA
chr12	17895201	17897200	chr12	17854210	17906428	ENSSSCT00000039955	ENSSSCG00000017577	NA
chr12	17895201	17897200	chr12	17854150	17958804	ENSSSCT00000060338	ENSSSCG00000017577	NA
chr12	17901201	17903600	chr12	17896814	17906440	ENSSSCT00000030733	ENSSSCG00000017577	NA
chr12	17901201	17903600	chr12	17854210	17906428	ENSSSCT00000039955	ENSSSCG00000017577	NA
chr12	17901201	17903600	chr12	17854150	17958804	ENSSSCT00000060338	ENSSSCG00000017577	NA
chr12	17908801	17910800	chr12	17854150	17958804	ENSSSCT00000060338	ENSSSCG00000017577	NA
chr12	17914001	17915600	chr12	17854150	17958804	ENSSSCT00000060338	ENSSSCG00000017577	NA
chr12	17932001	17935200	chr12	17854150	17958804	ENSSSCT00000060338	ENSSSCG00000017577	NA
chr12	17932001	17935200	chr12	17922661	17963161	ENSSSCT00000063247	ENSSSCG00000017577	NA
chr12	17953201	17954800	chr12	17854150	17958804	ENSSSCT00000060338	ENSSSCG00000017577	NA
chr12	17953201	17954800	chr12	17922661	17963161	ENSSSCT00000063247	ENSSSCG00000017577	NA
chr12	17953201	17954800	chr12	17953563	17963155	ENSSSCT00000019134	ENSSSCG00000017577	NA
chr12	18076601	18086000	chr12	18037138	18082348	ENSSSCT00000018864	ENSSSCG00000017328	ARHGAP27
chr12	18338801	18340800	chr12	18203890	18365138	ENSSSCT00000043360	ENSSSCG00000017340	DCAKD
chr12	18338801	18340800	chr12	18203890	18365138	ENSSSCT00000038855	ENSSSCG00000017340	DCAKD
chr12	18546801	18548400	chr12	18526068	18560220	ENSSSCT00000049822	ENSSSCG00000021306	GJC1
chr12	18546801	18548400	chr12	18526595	18556120	ENSSSCT00000030363	ENSSSCG00000021306	GJC1
chr12	18546801	18548400	chr12	18527113	18560218	ENSSSCT00000051568	ENSSSCG00000021306	GJC1
chr12	18738801	18740800	chr12	18740653	18742420	ENSSSCT00000030923	ENSSSCG00000029838	FZD2
chr12	18875601	18877600	chr12	18776598	18877381	ENSSSCT00000055688	ENSSSCG00000017357	ITGA2B
chr12	18875601	18877600	chr12	18860739	18877381	ENSSSCT00000018895	ENSSSCG00000017357	ITGA2B
chr12	18875601	18877600	chr12	18860739	18877381	ENSSSCT00000089667	ENSSSCG00000017357	ITGA2B
chr12	18880401	18884400	chr12	18881496	18895957	ENSSSCT00000018894	ENSSSCG00000017356	FAM171A2
chr12	18988801	18993600	chr12	18989836	19004045	ENSSSCT00000058980	ENSSSCG00000017360	UBTF
chr12	18988801	18993600	chr12	18989836	19004009	ENSSSCT00000063504	ENSSSCG00000017360	UBTF
chr12	18988801	18993600	chr12	18989836	19006129	ENSSSCT00000018899	ENSSSCG00000017360	UBTF
chr12	18988801	18993600	chr12	18991979	19006141	ENSSSCT00000053470	ENSSSCG00000017360	UBTF
chr12	18988801	18993600	chr12	18991979	19006141	ENSSSCT00000066156	ENSSSCG00000017360	UBTF
chr12	18988801	18993600	chr12	18992354	19006141	ENSSSCT00000039688	ENSSSCG00000017360	UBTF
chr12	19025601	19029600	chr12	19025652	19029493	ENSSSCT00000091067	ENSSSCG00000041515	NA
chr12	19064401	19066000	chr12	19044572	19077829	ENSSSCT00000018903	ENSSSCG00000017364	C17orf53
chr12	19194401	19196400	chr12	19192287	19208370	ENSSSCT00000030078	ENSSSCG00000025414	NA
chr12	19203601	19205600	chr12	19192287	19208370	ENSSSCT00000030078	ENSSSCG00000025414	NA
chr12	19287201	19289600	chr12	19272214	19296356	ENSSSCT00000085779	ENSSSCG00000023014	NA
chr12	19287201	19289600	chr12	19276061	19296356	ENSSSCT00000083764	ENSSSCG00000023014	NA
chr12	19320801	19322400	chr12	19296513	19323709	ENSSSCT00000018911	ENSSSCG00000017372	MPP3
chr12	19972001	19973600	chr12	19962934	19975857	ENSSSCT00000042811	ENSSSCG00000036449	G6PC
chr12	19972001	19973600	chr12	19965884	19976050	ENSSSCT00000084450	ENSSSCG00000036449	G6PC
chr12	19972001	19973600	chr12	19966351	19976050	ENSSSCT00000090531	ENSSSCG00000036449	G6PC
chr12	19996001	19999600	chr12	19993636	20006952	ENSSSCT00000082062	ENSSSCG00000017383	NA
chr12	19996001	19999600	chr12	19993636	20006170	ENSSSCT00000018922	ENSSSCG00000017383	NA
chr12	19996001	19999600	chr12	19993636	20006090	ENSSSCT00000080085	ENSSSCG00000017383	NA
chr12	20202801	20205200	chr12	20171705	20220929	ENSSSCT00000061197	ENSSSCG00000036106	TUBG1
chr12	20202801	20205200	chr12	20179219	20243293	ENSSSCT00000018935	ENSSSCG00000017395	RETREG3
chr12	20459201	20461200	chr12	20407233	20472993	ENSSSCT00000057478	ENSSSCG00000017403	STAT3
chr12	20459201	20461200	chr12	20407263	20472991	ENSSSCT00000060272	ENSSSCG00000017403	STAT3
chr12	20459201	20461200	chr12	20407519	20469983	ENSSSCT00000018944	ENSSSCG00000017403	STAT3
chr12	20665201	20667200	chr12	20658882	20717608	ENSSSCT00000061048	ENSSSCG00000028051	NA
chr12	20665201	20667200	chr12	20658882	20717608	ENSSSCT00000074678	ENSSSCG00000028051	NA
chr12	20686801	20688800	chr12	20685928	20705096	ENSSSCT00000018961	ENSSSCG00000017417	C17orf113
chr12	20686801	20688800	chr12	20658882	20717608	ENSSSCT00000061048	ENSSSCG00000028051	NA
chr12	20686801	20688800	chr12	20658882	20717608	ENSSSCT00000074678	ENSSSCG00000028051	NA
chr12	20925601	20927200	chr12	20901396	20931211	ENSSSCT00000018974	ENSSSCG00000017428	JUP
chr12	21057601	21059200	chr12	21024314	21079393	ENSSSCT00000063684	ENSSSCG00000017448	KRT14
chr12	21057601	21059200	chr12	21024314	21079393	ENSSSCT00000057740	ENSSSCG00000017448	KRT14
chr12	21072001	21074000	chr12	21024314	21079393	ENSSSCT00000063684	ENSSSCG00000017448	KRT14
chr12	21072001	21074000	chr12	21024314	21079393	ENSSSCT00000057740	ENSSSCG00000017448	KRT14
chr12	21971201	21974400	chr12	21961645	21980211	ENSSSCT00000019021	ENSSSCG00000017472	IGFBP4
chr12	22272801	22274800	chr12	22270062	22290130	ENSSSCT00000060832	ENSSSCG00000035969	THRA
chr12	22272801	22274800	chr12	22270506	22296618	ENSSSCT00000075382	ENSSSCG00000035969	THRA
chr12	22272801	22274800	chr12	22271045	22290353	ENSSSCT00000067484	ENSSSCG00000035969	THRA
chr12	22272801	22274800	chr12	22271045	22290353	ENSSSCT00000049618	ENSSSCG00000035969	THRA
chr12	22272801	22274800	chr12	22271872	22286595	ENSSSCT00000047067	ENSSSCG00000035969	THRA
chr12	22303601	22306000	chr12	22296146	22332199	ENSSSCT00000019035	ENSSSCG00000029102	MED24
chr12	22303601	22306000	chr12	22301103	22332197	ENSSSCT00000019040	ENSSSCG00000029102	MED24
chr12	22303601	22306000	chr12	22301103	22332197	ENSSSCT00000057549	ENSSSCG00000029102	MED24
chr12	22410401	22412800	chr12	22411259	22429621	ENSSSCT00000063481	ENSSSCG00000017492	ORMDL3
chr12	22410401	22412800	chr12	22411587	22417010	ENSSSCT00000038340	ENSSSCG00000017492	ORMDL3
chr12	22410401	22412800	chr12	22411646	22429621	ENSSSCT00000066306	ENSSSCG00000017492	ORMDL3
chr12	22658801	22660800	chr12	22653032	22680758	ENSSSCT00000046344	ENSSSCG00000017499	STARD3
chr12	22658801	22660800	chr12	22654924	22688597	ENSSSCT00000071671	ENSSSCG00000017499	STARD3
chr12	22658801	22660800	chr12	22654924	22688597	ENSSSCT00000083737	ENSSSCG00000017499	STARD3
chr12	22658801	22660800	chr12	22654924	22688597	ENSSSCT00000070672	ENSSSCG00000017499	STARD3
chr12	22658801	22660800	chr12	22655151	22680758	ENSSSCT00000019052	ENSSSCG00000017499	STARD3
chr12	22658801	22660800	chr12	22654924	22690490	ENSSSCT00000081583	ENSSSCG00000017498	PPP1R1B
chr12	22658801	22660800	chr12	22654924	22688802	ENSSSCT00000046553	ENSSSCG00000017498	PPP1R1B
chr12	22710001	22712800	chr12	22709609	22713782	ENSSSCT00000043069	ENSSSCG00000033583	NEUROD2
chr12	22716001	22717600	chr12	22715751	22717899	ENSSSCT00000085590	ENSSSCG00000047443	NA
chr12	22734001	22736000	chr12	22719775	22737328	ENSSSCT00000088493	ENSSSCG00000045111	NA
chr12	23048801	23051200	chr12	23037810	23060490	ENSSSCT00000066429	ENSSSCG00000017510	CACNB1
chr12	23048801	23051200	chr12	23037816	23060491	ENSSSCT00000019063	ENSSSCG00000017510	CACNB1
chr12	23048801	23051200	chr12	23038219	23060488	ENSSSCT00000062958	ENSSSCG00000017510	CACNB1
chr12	23048801	23051200	chr12	23038219	23059894	ENSSSCT00000044645	ENSSSCG00000017510	CACNB1
chr12	23048801	23051200	chr12	23038219	23057090	ENSSSCT00000056314	ENSSSCG00000017510	CACNB1
chr12	23048801	23051200	chr12	23042294	23060491	ENSSSCT00000059069	ENSSSCG00000017510	CACNB1
chr12	23085201	23087200	chr12	23073287	23141697	ENSSSCT00000088785	ENSSSCG00000017511	PLXDC1
chr12	23085201	23087200	chr12	23073302	23142548	ENSSSCT00000019064	ENSSSCG00000017511	PLXDC1
chr12	23085201	23087200	chr12	23079395	23142548	ENSSSCT00000080918	ENSSSCG00000017511	PLXDC1
chr12	23211601	23213200	chr12	23181733	23211824	ENSSSCT00000044590	ENSSSCG00000036532	FBXO47
chr12	23261201	23263200	chr12	23222708	23267855	ENSSSCT00000039383	ENSSSCG00000040642	LASP1
chr12	23261201	23263200	chr12	23222708	23267189	ENSSSCT00000047041	ENSSSCG00000040642	LASP1
chr12	23352801	23354800	chr12	23347845	23357331	ENSSSCT00000078356	ENSSSCG00000037606	PSMB3
chr12	23352801	23354800	chr12	23346978	23357615	ENSSSCT00000047437	ENSSSCG00000037606	PSMB3
chr12	23385601	23387200	chr12	23376100	23392268	ENSSSCT00000048529	ENSSSCG00000022187	CISD3
chr12	23385601	23387200	chr12	23380190	23404837	ENSSSCT00000048754	ENSSSCG00000032478	MLLT6
chr12	23522801	23524800	chr12	23495960	23570772	ENSSSCT00000019651	ENSSSCG00000018056	SRCIN1
chr12	23522801	23524800	chr12	23496331	23570772	ENSSSCT00000053945	ENSSSCG00000018056	SRCIN1
chr12	23522801	23524800	chr12	23496331	23570772	ENSSSCT00000043128	ENSSSCG00000018056	SRCIN1
chr12	23522801	23524800	chr12	23496331	23570772	ENSSSCT00000074635	ENSSSCG00000018056	SRCIN1
chr12	23522801	23524800	chr12	23496331	23570772	ENSSSCT00000040477	ENSSSCG00000018056	SRCIN1
chr12	23522801	23524800	chr12	23496331	23570772	ENSSSCT00000040500	ENSSSCG00000018056	SRCIN1
chr12	23522801	23524800	chr12	23496958	23570772	ENSSSCT00000084487	ENSSSCG00000018056	SRCIN1
chr12	23522801	23524800	chr12	23512259	23570772	ENSSSCT00000069953	ENSSSCG00000018056	SRCIN1
chr12	23522801	23524800	chr12	23512259	23570213	ENSSSCT00000079362	ENSSSCG00000018056	SRCIN1
chr12	23556001	23558000	chr12	23495960	23570772	ENSSSCT00000019651	ENSSSCG00000018056	SRCIN1
chr12	23556001	23558000	chr12	23496331	23570772	ENSSSCT00000053945	ENSSSCG00000018056	SRCIN1
chr12	23556001	23558000	chr12	23496331	23570772	ENSSSCT00000043128	ENSSSCG00000018056	SRCIN1
chr12	23556001	23558000	chr12	23496331	23570772	ENSSSCT00000074635	ENSSSCG00000018056	SRCIN1
chr12	23556001	23558000	chr12	23496331	23570772	ENSSSCT00000040477	ENSSSCG00000018056	SRCIN1
chr12	23556001	23558000	chr12	23496331	23570772	ENSSSCT00000040500	ENSSSCG00000018056	SRCIN1
chr12	23556001	23558000	chr12	23496958	23570772	ENSSSCT00000084487	ENSSSCG00000018056	SRCIN1
chr12	23556001	23558000	chr12	23512259	23570772	ENSSSCT00000069953	ENSSSCG00000018056	SRCIN1
chr12	23556001	23558000	chr12	23512259	23570213	ENSSSCT00000079362	ENSSSCG00000018056	SRCIN1
chr12	23568001	23570000	chr12	23495960	23570772	ENSSSCT00000019651	ENSSSCG00000018056	SRCIN1
chr12	23568001	23570000	chr12	23496331	23570772	ENSSSCT00000053945	ENSSSCG00000018056	SRCIN1
chr12	23568001	23570000	chr12	23496331	23570772	ENSSSCT00000043128	ENSSSCG00000018056	SRCIN1
chr12	23568001	23570000	chr12	23496331	23570772	ENSSSCT00000074635	ENSSSCG00000018056	SRCIN1
chr12	23568001	23570000	chr12	23496331	23570772	ENSSSCT00000040477	ENSSSCG00000018056	SRCIN1
chr12	23568001	23570000	chr12	23496331	23570772	ENSSSCT00000040500	ENSSSCG00000018056	SRCIN1
chr12	23568001	23570000	chr12	23496958	23570772	ENSSSCT00000084487	ENSSSCG00000018056	SRCIN1
chr12	23568001	23570000	chr12	23512259	23570772	ENSSSCT00000069953	ENSSSCG00000018056	SRCIN1
chr12	23568001	23570000	chr12	23512259	23570213	ENSSSCT00000079362	ENSSSCG00000018056	SRCIN1
chr12	23612001	23614000	chr12	23590578	23668225	ENSSSCT00000053573	ENSSSCG00000018058	ARHGAP23
chr12	23754801	23756800	chr12	23751926	23766459	ENSSSCT00000023954	ENSSSCG00000023263	MRPL45
chr12	23754801	23756800	chr12	23752160	23766426	ENSSSCT00000024338	ENSSSCG00000023263	MRPL45
chr12	23763201	23764800	chr12	23751926	23766459	ENSSSCT00000023954	ENSSSCG00000023263	MRPL45
chr12	23763201	23764800	chr12	23752160	23766426	ENSSSCT00000024338	ENSSSCG00000023263	MRPL45
chr12	24085601	24088000	chr12	24083110	24089661	ENSSSCT00000041707	ENSSSCG00000017520	LRRC46
chr12	24085601	24088000	chr12	24083218	24089661	ENSSSCT00000019074	ENSSSCG00000017520	LRRC46
chr12	24812401	24814800	chr12	24808945	24827643	ENSSSCT00000073251	ENSSSCG00000047569	NA
chr12	24845201	24847200	chr12	24845225	24847845	ENSSSCT00000019094	ENSSSCG00000017540	HOXB5
chr12	25273201	25276800	chr12	25270205	25301458	ENSSSCT00000046908	ENSSSCG00000030269	NA
chr12	25273201	25276800	chr12	25270239	25301463	ENSSSCT00000032589	ENSSSCG00000030269	NA
chr12	25286801	25288800	chr12	25270205	25301458	ENSSSCT00000046908	ENSSSCG00000030269	NA
chr12	25286801	25288800	chr12	25270239	25301463	ENSSSCT00000032589	ENSSSCG00000030269	NA
chr12	25286801	25288800	chr12	25280929	25301463	ENSSSCT00000088117	ENSSSCG00000030269	NA
chr12	25312401	25314400	chr12	25313819	25323158	ENSSSCT00000060570	ENSSSCG00000033286	NA
chr12	25320801	25322400	chr12	25313819	25323158	ENSSSCT00000060570	ENSSSCG00000033286	NA
chr12	25320801	25322400	chr12	25322041	25335968	ENSSSCT00000076884	ENSSSCG00000027677	NA
chr12	25320801	25322400	chr12	25322238	25336237	ENSSSCT00000071101	ENSSSCG00000027677	NA
chr12	25320801	25322400	chr12	25322243	25336753	ENSSSCT00000043335	ENSSSCG00000027677	NA
chr12	25383601	25385200	chr12	25366932	25409932	ENSSSCT00000055200	ENSSSCG00000040942	NA
chr12	25383601	25385200	chr12	25366932	25388726	ENSSSCT00000067916	ENSSSCG00000040942	NA
chr12	25383601	25385200	chr12	25366932	25388726	ENSSSCT00000076677	ENSSSCG00000040942	NA
chr12	25383601	25385200	chr12	25366932	25388475	ENSSSCT00000071204	ENSSSCG00000040942	NA
chr12	25383601	25385200	chr12	25366937	25409954	ENSSSCT00000085359	ENSSSCG00000048918	NA
chr12	25385201	25386800	chr12	25366932	25409932	ENSSSCT00000055200	ENSSSCG00000040942	NA
chr12	25385201	25386800	chr12	25366932	25388726	ENSSSCT00000067916	ENSSSCG00000040942	NA
chr12	25385201	25386800	chr12	25366932	25388726	ENSSSCT00000076677	ENSSSCG00000040942	NA
chr12	25385201	25386800	chr12	25366932	25388475	ENSSSCT00000071204	ENSSSCG00000040942	NA
chr12	25385201	25386800	chr12	25366937	25409954	ENSSSCT00000085359	ENSSSCG00000048918	NA
chr12	25388401	25390000	chr12	25366932	25409932	ENSSSCT00000055200	ENSSSCG00000040942	NA
chr12	25388401	25390000	chr12	25366932	25388726	ENSSSCT00000067916	ENSSSCG00000040942	NA
chr12	25388401	25390000	chr12	25366932	25388726	ENSSSCT00000076677	ENSSSCG00000040942	NA
chr12	25388401	25390000	chr12	25366932	25388475	ENSSSCT00000071204	ENSSSCG00000040942	NA
chr12	25388401	25390000	chr12	25366937	25409954	ENSSSCT00000085359	ENSSSCG00000048918	NA
chr12	25390001	25392000	chr12	25366932	25409932	ENSSSCT00000055200	ENSSSCG00000040942	NA
chr12	25390001	25392000	chr12	25366937	25409954	ENSSSCT00000085359	ENSSSCG00000048918	NA
chr12	25418001	25420800	chr12	25410201	25418913	ENSSSCT00000068102	ENSSSCG00000044487	NA
chr12	25426001	25428000	chr12	25426124	25454659	ENSSSCT00000063538	ENSSSCG00000035224	NA
chr12	25426001	25428000	chr12	25426259	25441305	ENSSSCT00000024337	ENSSSCG00000035224	NA
chr12	25426001	25428000	chr12	25426259	25441305	ENSSSCT00000081297	ENSSSCG00000035224	NA
chr12	25426001	25428000	chr12	25426453	25441307	ENSSSCT00000090538	ENSSSCG00000035224	NA
chr12	25447601	25449600	chr12	25441224	25449239	ENSSSCT00000028456	ENSSSCG00000026701	NA
chr12	25447601	25449600	chr12	25441838	25449172	ENSSSCT00000068833	ENSSSCG00000026701	NA
chr12	25447601	25449600	chr12	25442371	25449271	ENSSSCT00000074110	ENSSSCG00000026701	NA
chr12	25447601	25449600	chr12	25426124	25454659	ENSSSCT00000063538	ENSSSCG00000035224	NA
chr12	25898401	25900800	chr12	25890771	25945442	ENSSSCT00000019105	ENSSSCG00000017551	FAM117A
chr12	25898401	25900800	chr12	25890774	25929071	ENSSSCT00000088902	ENSSSCG00000017551	FAM117A
chr12	25937601	25939600	chr12	25890771	25945442	ENSSSCT00000019105	ENSSSCG00000017551	FAM117A
chr12	26362801	26366000	chr12	26356773	26367864	ENSSSCT00000085482	ENSSSCG00000017583	SGCA
chr12	26362801	26366000	chr12	26356781	26371564	ENSSSCT00000019141	ENSSSCG00000017583	SGCA
chr12	26362801	26366000	chr12	26357691	26371601	ENSSSCT00000046528	ENSSSCG00000017583	SGCA
chr12	26543601	26545200	chr12	26535203	26547557	ENSSSCT00000042591	ENSSSCG00000039259	NA
chr12	26543601	26545200	chr12	26535496	26562769	ENSSSCT00000042709	ENSSSCG00000039259	NA
chr12	26543601	26545200	chr12	26535496	26559058	ENSSSCT00000067465	ENSSSCG00000039259	NA
chr12	26543601	26545200	chr12	26535496	26558421	ENSSSCT00000076727	ENSSSCG00000039259	NA
chr12	26546401	26548400	chr12	26535203	26547557	ENSSSCT00000042591	ENSSSCG00000039259	NA
chr12	26546401	26548400	chr12	26535496	26562769	ENSSSCT00000042709	ENSSSCG00000039259	NA
chr12	26546401	26548400	chr12	26535496	26559058	ENSSSCT00000067465	ENSSSCG00000039259	NA
chr12	26546401	26548400	chr12	26535496	26558421	ENSSSCT00000076727	ENSSSCG00000039259	NA
chr12	26719601	26721600	chr12	26713785	26765578	ENSSSCT00000066065	ENSSSCG00000017566	ACSF2
chr12	26719601	26721600	chr12	26713785	26761137	ENSSSCT00000048846	ENSSSCG00000017566	ACSF2
chr12	26719601	26721600	chr12	26713785	26761137	ENSSSCT00000063242	ENSSSCG00000017566	ACSF2
chr12	26719601	26721600	chr12	26713785	26760701	ENSSSCT00000019121	ENSSSCG00000017566	ACSF2
chr12	26719601	26721600	chr12	26713785	26760701	ENSSSCT00000069423	ENSSSCG00000017566	ACSF2
chr12	26719601	26721600	chr12	26713785	26752351	ENSSSCT00000080417	ENSSSCG00000017566	ACSF2
chr12	26719601	26721600	chr12	26713785	26752351	ENSSSCT00000059791	ENSSSCG00000017566	ACSF2
chr12	26719601	26721600	chr12	26713908	26761138	ENSSSCT00000040340	ENSSSCG00000017566	ACSF2
chr12	26727201	26728800	chr12	26713785	26765578	ENSSSCT00000066065	ENSSSCG00000017566	ACSF2
chr12	26727201	26728800	chr12	26713785	26761137	ENSSSCT00000048846	ENSSSCG00000017566	ACSF2
chr12	26727201	26728800	chr12	26713785	26761137	ENSSSCT00000063242	ENSSSCG00000017566	ACSF2
chr12	26727201	26728800	chr12	26713785	26760701	ENSSSCT00000019121	ENSSSCG00000017566	ACSF2
chr12	26727201	26728800	chr12	26713785	26760701	ENSSSCT00000069423	ENSSSCG00000017566	ACSF2
chr12	26727201	26728800	chr12	26713785	26752351	ENSSSCT00000080417	ENSSSCG00000017566	ACSF2
chr12	26727201	26728800	chr12	26713785	26752351	ENSSSCT00000059791	ENSSSCG00000017566	ACSF2
chr12	26727201	26728800	chr12	26713908	26761138	ENSSSCT00000040340	ENSSSCG00000017566	ACSF2
chr12	26730401	26732800	chr12	26713785	26765578	ENSSSCT00000066065	ENSSSCG00000017566	ACSF2
chr12	26730401	26732800	chr12	26713785	26761137	ENSSSCT00000048846	ENSSSCG00000017566	ACSF2
chr12	26730401	26732800	chr12	26713785	26761137	ENSSSCT00000063242	ENSSSCG00000017566	ACSF2
chr12	26730401	26732800	chr12	26713785	26760701	ENSSSCT00000019121	ENSSSCG00000017566	ACSF2
chr12	26730401	26732800	chr12	26713785	26760701	ENSSSCT00000069423	ENSSSCG00000017566	ACSF2
chr12	26730401	26732800	chr12	26713785	26752351	ENSSSCT00000080417	ENSSSCG00000017566	ACSF2
chr12	26730401	26732800	chr12	26713785	26752351	ENSSSCT00000059791	ENSSSCG00000017566	ACSF2
chr12	26730401	26732800	chr12	26713908	26761138	ENSSSCT00000040340	ENSSSCG00000017566	ACSF2
chr12	26762001	26763600	chr12	26713785	26765578	ENSSSCT00000066065	ENSSSCG00000017566	ACSF2
chr12	26766001	26768400	chr12	26764186	26773019	ENSSSCT00000019122	ENSSSCG00000017567	RSAD1
chr12	26766001	26768400	chr12	26764235	26773019	ENSSSCT00000088161	ENSSSCG00000017567	RSAD1
chr12	26829201	26831200	chr12	26828711	26838510	ENSSSCT00000023886	ENSSSCG00000017565	SPATA20
chr12	26829201	26831200	chr12	26828726	26838828	ENSSSCT00000049736	ENSSSCG00000017565	SPATA20
chr12	26829201	26831200	chr12	26828726	26838512	ENSSSCT00000086340	ENSSSCG00000017565	SPATA20
chr12	26829201	26831200	chr12	26828741	26838886	ENSSSCT00000019120	ENSSSCG00000017565	SPATA20
chr12	26922401	26924400	chr12	26920821	26978363	ENSSSCT00000078746	ENSSSCG00000017561	ABCC3
chr12	26983201	26985200	chr12	26978215	26995714	ENSSSCT00000065008	ENSSSCG00000038760	ANKRD40
chr12	27198001	27200400	chr12	27198946	27370286	ENSSSCT00000061632	ENSSSCG00000033228	SPAG9
chr12	27383601	27385200	chr12	27225377	27425463	ENSSSCT00000057737	ENSSSCG00000033228	SPAG9
chr12	27391601	27393200	chr12	27225377	27425463	ENSSSCT00000057737	ENSSSCG00000033228	SPAG9
chr12	27396401	27398800	chr12	27225377	27425463	ENSSSCT00000057737	ENSSSCG00000033228	SPAG9
chr12	27434801	27437600	chr12	27416441	27436160	ENSSSCT00000046082	ENSSSCG00000038348	NME1
chr12	28046001	28048000	chr12	27957732	28617585	ENSSSCT00000027811	ENSSSCG00000023169	CA10
chr12	28062801	28064400	chr12	27957732	28617585	ENSSSCT00000027811	ENSSSCG00000023169	CA10
chr12	28098001	28101200	chr12	27957732	28617585	ENSSSCT00000027811	ENSSSCG00000023169	CA10
chr12	28106801	28108400	chr12	27957732	28617585	ENSSSCT00000027811	ENSSSCG00000023169	CA10
chr12	28120001	28122000	chr12	27957732	28617585	ENSSSCT00000027811	ENSSSCG00000023169	CA10
chr12	28131201	28133200	chr12	27957732	28617585	ENSSSCT00000027811	ENSSSCG00000023169	CA10
chr12	28137601	28139200	chr12	27957732	28617585	ENSSSCT00000027811	ENSSSCG00000023169	CA10
chr12	28192001	28194400	chr12	27957732	28617585	ENSSSCT00000027811	ENSSSCG00000023169	CA10
chr12	28199601	28202000	chr12	27957732	28617585	ENSSSCT00000027811	ENSSSCG00000023169	CA10
chr12	28209201	28210800	chr12	27957732	28617585	ENSSSCT00000027811	ENSSSCG00000023169	CA10
chr12	28215601	28218000	chr12	27957732	28617585	ENSSSCT00000027811	ENSSSCG00000023169	CA10
chr12	28326001	28328000	chr12	27957732	28617585	ENSSSCT00000027811	ENSSSCG00000023169	CA10
chr12	28330001	28332400	chr12	27957732	28617585	ENSSSCT00000027811	ENSSSCG00000023169	CA10
chr12	32125601	32128400	chr12	32124984	32156016	ENSSSCT00000029457	ENSSSCG00000025681	NA
chr12	32125601	32128400	chr12	32043864	32156018	ENSSSCT00000078154	ENSSSCG00000017608	NA
chr12	32143201	32144800	chr12	32124984	32156016	ENSSSCT00000029457	ENSSSCG00000025681	NA
chr12	32143201	32144800	chr12	32043864	32156018	ENSSSCT00000078154	ENSSSCG00000017608	NA
chr12	33296001	33298000	chr12	33265529	33299630	ENSSSCT00000019179	ENSSSCG00000017617	SCPEP1
chr12	33296001	33298000	chr12	33268487	33298142	ENSSSCT00000057144	ENSSSCG00000017617	SCPEP1
chr12	33409601	33412000	chr12	33396473	33411441	ENSSSCT00000053504	ENSSSCG00000034994	AKAP1
chr12	33541201	33543200	chr12	33537193	33975558	ENSSSCT00000059213	ENSSSCG00000038505	MSI2
chr12	33541201	33543200	chr12	33537200	33972634	ENSSSCT00000064756	ENSSSCG00000038505	MSI2
chr12	33541201	33543200	chr12	33537261	33972634	ENSSSCT00000037980	ENSSSCG00000038505	MSI2
chr12	33541201	33543200	chr12	33537275	33967207	ENSSSCT00000061073	ENSSSCG00000038505	MSI2
chr12	33541201	33543200	chr12	33537371	33923174	ENSSSCT00000036438	ENSSSCG00000038505	MSI2
chr12	33698001	33699600	chr12	33579072	33923174	ENSSSCT00000044888	ENSSSCG00000038505	MSI2
chr12	33698001	33699600	chr12	33537193	33975558	ENSSSCT00000059213	ENSSSCG00000038505	MSI2
chr12	33698001	33699600	chr12	33537200	33972634	ENSSSCT00000064756	ENSSSCG00000038505	MSI2
chr12	33698001	33699600	chr12	33537261	33972634	ENSSSCT00000037980	ENSSSCG00000038505	MSI2
chr12	33698001	33699600	chr12	33537275	33967207	ENSSSCT00000061073	ENSSSCG00000038505	MSI2
chr12	33698001	33699600	chr12	33537371	33923174	ENSSSCT00000036438	ENSSSCG00000038505	MSI2
chr12	33816401	33818000	chr12	33579072	33923174	ENSSSCT00000044888	ENSSSCG00000038505	MSI2
chr12	33816401	33818000	chr12	33537193	33975558	ENSSSCT00000059213	ENSSSCG00000038505	MSI2
chr12	33816401	33818000	chr12	33537200	33972634	ENSSSCT00000064756	ENSSSCG00000038505	MSI2
chr12	33816401	33818000	chr12	33537261	33972634	ENSSSCT00000037980	ENSSSCG00000038505	MSI2
chr12	33816401	33818000	chr12	33537275	33967207	ENSSSCT00000061073	ENSSSCG00000038505	MSI2
chr12	33816401	33818000	chr12	33537371	33923174	ENSSSCT00000036438	ENSSSCG00000038505	MSI2
chr12	33915201	33917200	chr12	33579072	33923174	ENSSSCT00000044888	ENSSSCG00000038505	MSI2
chr12	33915201	33917200	chr12	33537193	33975558	ENSSSCT00000059213	ENSSSCG00000038505	MSI2
chr12	33915201	33917200	chr12	33537200	33972634	ENSSSCT00000064756	ENSSSCG00000038505	MSI2
chr12	33915201	33917200	chr12	33537261	33972634	ENSSSCT00000037980	ENSSSCG00000038505	MSI2
chr12	33915201	33917200	chr12	33537275	33967207	ENSSSCT00000061073	ENSSSCG00000038505	MSI2
chr12	33915201	33917200	chr12	33537371	33923174	ENSSSCT00000036438	ENSSSCG00000038505	MSI2
chr12	33956401	33958000	chr12	33537193	33975558	ENSSSCT00000059213	ENSSSCG00000038505	MSI2
chr12	33956401	33958000	chr12	33537200	33972634	ENSSSCT00000064756	ENSSSCG00000038505	MSI2
chr12	33956401	33958000	chr12	33537261	33972634	ENSSSCT00000037980	ENSSSCG00000038505	MSI2
chr12	33956401	33958000	chr12	33537275	33967207	ENSSSCT00000061073	ENSSSCG00000038505	MSI2
chr12	33975201	33977600	chr12	33537193	33975558	ENSSSCT00000059213	ENSSSCG00000038505	MSI2
chr12	34040001	34042000	chr12	34016994	34132840	ENSSSCT00000079988	ENSSSCG00000035193	MRPS23
chr12	34102001	34103600	chr12	34016994	34132840	ENSSSCT00000079988	ENSSSCG00000035193	MRPS23
chr12	34144401	34146000	chr12	34141649	34167959	ENSSSCT00000019186	ENSSSCG00000017624	CUEDC1
chr12	34534801	34537200	chr12	34525127	34555291	ENSSSCT00000019198	ENSSSCG00000017636	LPO
chr12	34534801	34537200	chr12	34525127	34554176	ENSSSCT00000077363	ENSSSCG00000017636	LPO
chr12	34534801	34537200	chr12	34530815	34554176	ENSSSCT00000070253	ENSSSCG00000017636	LPO
chr12	34882801	34884400	chr12	34815475	34912766	ENSSSCT00000019208	ENSSSCG00000017645	TEX14
chr12	34882801	34884400	chr12	34815475	34912766	ENSSSCT00000019209	ENSSSCG00000017645	TEX14
chr12	34945601	34947600	chr12	34947375	34947538	ENSSSCT00000051831	ENSSSCG00000035289	U1
chr12	34964401	34966200	chr12	34965538	34965701	ENSSSCT00000037619	ENSSSCG00000037544	U1
chr12	38170001	38172000	chr12	38158028	38202653	ENSSSCT00000087446	ENSSSCG00000044247	NA
chr12	39356001	39387800	chr12	39364818	39367023	ENSSSCT00000042177	ENSSSCG00000039569	NA
chr12	39356001	39387800	chr12	39376252	39378452	ENSSSCT00000054347	ENSSSCG00000034371	NA
chr12	39356001	39387800	chr12	39387676	39388373	ENSSSCT00000046003	ENSSSCG00000031292	NA
chr12	39747201	39749200	chr12	39739643	39766798	ENSSSCT00000043520	ENSSSCG00000034440	MMP28
chr12	39747201	39749200	chr12	39739674	39766794	ENSSSCT00000070762	ENSSSCG00000034440	MMP28
chr12	41048401	41050400	chr12	40891141	42031991	ENSSSCT00000049877	ENSSSCG00000040177	ASIC2
chr12	41056401	41058400	chr12	41052313	41075862	ENSSSCT00000063084	ENSSSCG00000031620	NA
chr12	41056401	41058400	chr12	40891141	42031991	ENSSSCT00000049877	ENSSSCG00000040177	ASIC2
chr12	41100801	41103200	chr12	40891141	42031991	ENSSSCT00000049877	ENSSSCG00000040177	ASIC2
chr12	41108001	41110000	chr12	40891141	42031991	ENSSSCT00000049877	ENSSSCG00000040177	ASIC2
chr12	41116801	41118400	chr12	40891141	42031991	ENSSSCT00000049877	ENSSSCG00000040177	ASIC2
chr12	41127601	41129600	chr12	40891141	42031991	ENSSSCT00000049877	ENSSSCG00000040177	ASIC2
chr12	41154401	41156000	chr12	40891141	42031991	ENSSSCT00000049877	ENSSSCG00000040177	ASIC2
chr12	41157601	41159200	chr12	40891141	42031991	ENSSSCT00000049877	ENSSSCG00000040177	ASIC2
chr12	41181601	41183200	chr12	40891141	42031991	ENSSSCT00000049877	ENSSSCG00000040177	ASIC2
chr12	41185601	41189200	chr12	40891141	42031991	ENSSSCT00000049877	ENSSSCG00000040177	ASIC2
chr12	41792401	41794400	chr12	40891141	42031991	ENSSSCT00000049877	ENSSSCG00000040177	ASIC2
chr12	41792401	41794400	chr12	41727002	42031991	ENSSSCT00000036957	ENSSSCG00000040177	ASIC2
chr12	41810001	41812400	chr12	40891141	42031991	ENSSSCT00000049877	ENSSSCG00000040177	ASIC2
chr12	41810001	41812400	chr12	41727002	42031991	ENSSSCT00000036957	ENSSSCG00000040177	ASIC2
chr12	41815601	41817200	chr12	40891141	42031991	ENSSSCT00000049877	ENSSSCG00000040177	ASIC2
chr12	41815601	41817200	chr12	41727002	42031991	ENSSSCT00000036957	ENSSSCG00000040177	ASIC2
chr12	41827201	41828800	chr12	40891141	42031991	ENSSSCT00000049877	ENSSSCG00000040177	ASIC2
chr12	41827201	41828800	chr12	41727002	42031991	ENSSSCT00000036957	ENSSSCG00000040177	ASIC2
chr12	43375201	43376800	chr12	43364140	43474208	ENSSSCT00000019316	ENSSSCG00000017747	RAB11FIP4
chr12	43375201	43376800	chr12	43364140	43460798	ENSSSCT00000048584	ENSSSCG00000017747	RAB11FIP4
chr12	43375201	43376800	chr12	43364140	43444818	ENSSSCT00000085353	ENSSSCG00000017747	RAB11FIP4
chr12	43375201	43376800	chr12	43366894	43474198	ENSSSCT00000056850	ENSSSCG00000017747	RAB11FIP4
chr12	43375201	43376800	chr12	43366896	43404538	ENSSSCT00000055415	ENSSSCG00000017747	RAB11FIP4
chr12	43434401	43436000	chr12	43364140	43474208	ENSSSCT00000019316	ENSSSCG00000017747	RAB11FIP4
chr12	43434401	43436000	chr12	43364140	43460798	ENSSSCT00000048584	ENSSSCG00000017747	RAB11FIP4
chr12	43434401	43436000	chr12	43364140	43444818	ENSSSCT00000085353	ENSSSCG00000017747	RAB11FIP4
chr12	43434401	43436000	chr12	43366894	43474198	ENSSSCT00000056850	ENSSSCG00000017747	RAB11FIP4
chr12	43443601	43445600	chr12	43364140	43474208	ENSSSCT00000019316	ENSSSCG00000017747	RAB11FIP4
chr12	43443601	43445600	chr12	43364140	43460798	ENSSSCT00000048584	ENSSSCG00000017747	RAB11FIP4
chr12	43443601	43445600	chr12	43364140	43444818	ENSSSCT00000085353	ENSSSCG00000017747	RAB11FIP4
chr12	43443601	43445600	chr12	43366894	43474198	ENSSSCT00000056850	ENSSSCG00000017747	RAB11FIP4
chr12	45092401	45094000	chr12	45091695	45094014	ENSSSCT00000086738	ENSSSCG00000043653	NA
chr12	45116001	45118000	chr12	45101514	45120451	ENSSSCT00000063241	ENSSSCG00000017777	FLOT2
chr12	45116001	45118000	chr12	45101531	45120438	ENSSSCT00000019349	ENSSSCG00000017777	FLOT2
chr12	45116001	45118000	chr12	45102208	45120463	ENSSSCT00000029155	ENSSSCG00000017777	FLOT2
chr12	45274001	45275600	chr12	45257188	45322767	ENSSSCT00000038425	ENSSSCG00000017781	PIPOX
chr12	45274001	45275600	chr12	45257214	45320679	ENSSSCT00000038780	ENSSSCG00000017781	PIPOX
chr12	45274001	45275600	chr12	45257214	45320679	ENSSSCT00000063547	ENSSSCG00000017781	PIPOX
chr12	45274001	45275600	chr12	45257214	45320679	ENSSSCT00000051246	ENSSSCG00000017781	PIPOX
chr12	45274001	45275600	chr12	45262652	45322767	ENSSSCT00000036708	ENSSSCG00000017781	PIPOX
chr12	45274001	45275600	chr12	45178313	45279724	ENSSSCT00000065889	ENSSSCG00000035445	SEZ6
chr12	45274001	45275600	chr12	45178313	45279724	ENSSSCT00000058218	ENSSSCG00000035445	SEZ6
chr12	45276001	45278000	chr12	45257188	45322767	ENSSSCT00000038425	ENSSSCG00000017781	PIPOX
chr12	45276001	45278000	chr12	45257214	45320679	ENSSSCT00000038780	ENSSSCG00000017781	PIPOX
chr12	45276001	45278000	chr12	45257214	45320679	ENSSSCT00000063547	ENSSSCG00000017781	PIPOX
chr12	45276001	45278000	chr12	45257214	45320679	ENSSSCT00000051246	ENSSSCG00000017781	PIPOX
chr12	45276001	45278000	chr12	45262652	45322767	ENSSSCT00000036708	ENSSSCG00000017781	PIPOX
chr12	45276001	45278000	chr12	45178313	45279724	ENSSSCT00000065889	ENSSSCG00000035445	SEZ6
chr12	45276001	45278000	chr12	45178313	45279724	ENSSSCT00000058218	ENSSSCG00000035445	SEZ6
chr12	45288801	45291200	chr12	45257188	45322767	ENSSSCT00000038425	ENSSSCG00000017781	PIPOX
chr12	45288801	45291200	chr12	45257214	45320679	ENSSSCT00000038780	ENSSSCG00000017781	PIPOX
chr12	45288801	45291200	chr12	45257214	45320679	ENSSSCT00000063547	ENSSSCG00000017781	PIPOX
chr12	45288801	45291200	chr12	45257214	45320679	ENSSSCT00000051246	ENSSSCG00000017781	PIPOX
chr12	45288801	45291200	chr12	45262652	45322767	ENSSSCT00000036708	ENSSSCG00000017781	PIPOX
chr12	45288801	45291200	chr12	45282903	45358613	ENSSSCT00000023408	ENSSSCG00000017783	NA
chr12	45317201	45320000	chr12	45257188	45322767	ENSSSCT00000038425	ENSSSCG00000017781	PIPOX
chr12	45317201	45320000	chr12	45257214	45320679	ENSSSCT00000038780	ENSSSCG00000017781	PIPOX
chr12	45317201	45320000	chr12	45257214	45320679	ENSSSCT00000063547	ENSSSCG00000017781	PIPOX
chr12	45317201	45320000	chr12	45257214	45320679	ENSSSCT00000051246	ENSSSCG00000017781	PIPOX
chr12	45317201	45320000	chr12	45262652	45322767	ENSSSCT00000036708	ENSSSCG00000017781	PIPOX
chr12	45317201	45320000	chr12	45306440	45320836	ENSSSCT00000074150	ENSSSCG00000017781	PIPOX
chr12	45317201	45320000	chr12	45282903	45358613	ENSSSCT00000023408	ENSSSCG00000017783	NA
chr12	45324801	45326400	chr12	45282903	45358613	ENSSSCT00000023408	ENSSSCG00000017783	NA
chr12	45456801	45458800	chr12	45368561	45473097	ENSSSCT00000052274	ENSSSCG00000040641	CRYBA1
chr12	46942401	46944000	chr12	46909224	47075433	ENSSSCT00000022331	ENSSSCG00000028720	NXN
chr12	46951201	46952800	chr12	46909224	47075433	ENSSSCT00000022331	ENSSSCG00000028720	NXN
chr12	47036001	47038000	chr12	46909224	47075433	ENSSSCT00000022331	ENSSSCG00000028720	NXN
chr12	47277201	47279600	chr12	47189233	47291169	ENSSSCT00000049947	ENSSSCG00000017812	VPS53
chr12	47277201	47279600	chr12	47190506	47291169	ENSSSCT00000088867	ENSSSCG00000017812	VPS53
chr12	47277201	47279600	chr12	47125248	47291157	ENSSSCT00000019386	ENSSSCG00000017812	VPS53
chr12	47277201	47279600	chr12	47143581	47291159	ENSSSCT00000070623	ENSSSCG00000017812	VPS53
chr12	47277201	47279600	chr12	47143581	47291159	ENSSSCT00000091299	ENSSSCG00000017812	VPS53
chr12	47277201	47279600	chr12	47144975	47291169	ENSSSCT00000041195	ENSSSCG00000017812	VPS53
chr12	47277201	47279600	chr12	47144975	47291169	ENSSSCT00000066402	ENSSSCG00000017812	VPS53
chr12	47277201	47279600	chr12	47144975	47291169	ENSSSCT00000039738	ENSSSCG00000017812	VPS53
chr12	47533601	47536000	chr12	47529566	47562373	ENSSSCT00000047908	ENSSSCG00000039412	DOC2B
chr12	47747601	47749600	chr12	47739631	47785376	ENSSSCT00000083100	ENSSSCG00000025248	PITPNA
chr12	47768001	47769600	chr12	47739631	47785376	ENSSSCT00000083100	ENSSSCG00000025248	PITPNA
chr12	47768001	47769600	chr12	47756409	47779975	ENSSSCT00000022886	ENSSSCG00000025248	PITPNA
chr12	47768001	47769600	chr12	47756409	47775135	ENSSSCT00000079830	ENSSSCG00000025248	PITPNA
chr12	47813601	47815600	chr12	47791911	47838946	ENSSSCT00000044929	ENSSSCG00000024108	SLC43A2
chr12	48226801	48228800	chr12	48172706	48386886	ENSSSCT00000019401	ENSSSCG00000017826	SMG6
chr12	48794001	48796000	chr12	48772162	48795353	ENSSSCT00000025005	ENSSSCG00000017834	NA
chr12	48804401	48807600	chr12	48806715	49018114	ENSSSCT00000060655	ENSSSCG00000034858	RAP1GAP2
chr12	48804401	48807600	chr12	48806772	49018114	ENSSSCT00000063866	ENSSSCG00000034858	RAP1GAP2
chr12	48874401	48876400	chr12	48806715	49018114	ENSSSCT00000060655	ENSSSCG00000034858	RAP1GAP2
chr12	48874401	48876400	chr12	48806772	49018114	ENSSSCT00000063866	ENSSSCG00000034858	RAP1GAP2
chr12	48874401	48876400	chr12	48836917	49018114	ENSSSCT00000056423	ENSSSCG00000034858	RAP1GAP2
chr12	48874401	48876400	chr12	48840362	49018114	ENSSSCT00000063122	ENSSSCG00000034858	RAP1GAP2
chr12	48886801	48888800	chr12	48806715	49018114	ENSSSCT00000060655	ENSSSCG00000034858	RAP1GAP2
chr12	48886801	48888800	chr12	48806772	49018114	ENSSSCT00000063866	ENSSSCG00000034858	RAP1GAP2
chr12	48886801	48888800	chr12	48836917	49018114	ENSSSCT00000056423	ENSSSCG00000034858	RAP1GAP2
chr12	48886801	48888800	chr12	48840362	49018114	ENSSSCT00000063122	ENSSSCG00000034858	RAP1GAP2
chr12	48886801	48888800	chr12	48882269	49018114	ENSSSCT00000049895	ENSSSCG00000034858	RAP1GAP2
chr12	48886801	48888800	chr12	48882269	49018114	ENSSSCT00000044615	ENSSSCG00000034858	RAP1GAP2
chr12	48886801	48888800	chr12	48882269	49018114	ENSSSCT00000044824	ENSSSCG00000034858	RAP1GAP2
chr12	49033401	49079200	chr12	49036741	49037670	ENSSSCT00000072309	ENSSSCG00000047284	NA
chr12	49086601	49138000	chr12	49103075	49104016	ENSSSCT00000065274	ENSSSCG00000038664	OR1D5
chr12	49086601	49138000	chr12	49120504	49121444	ENSSSCT00000019429	ENSSSCG00000017853	NA
chr12	49086601	49138000	chr12	49130010	49130950	ENSSSCT00000019416	ENSSSCG00000017840	NA
chr12	49182401	49216800	chr12	49190974	49191914	ENSSSCT00000047426	ENSSSCG00000034084	NA
chr12	49547201	49553200	chr12	49400199	49608130	ENSSSCT00000073944	ENSSSCG00000029709	NA
chr12	49547201	49553200	chr12	49412059	49608123	ENSSSCT00000082403	ENSSSCG00000029709	NA
chr12	49554001	49563600	chr12	49556376	49557482	ENSSSCT00000075562	ENSSSCG00000041283	NA
chr12	49554001	49563600	chr12	49400199	49608130	ENSSSCT00000073944	ENSSSCG00000029709	NA
chr12	49554001	49563600	chr12	49412059	49608123	ENSSSCT00000082403	ENSSSCG00000029709	NA
chr12	49742401	49744000	chr12	49730955	49753044	ENSSSCT00000052171	ENSSSCG00000017865	CTNS
chr12	49742401	49744000	chr12	49732721	49753208	ENSSSCT00000019441	ENSSSCG00000017865	CTNS
chr12	49887601	49889200	chr12	49810055	49889327	ENSSSCT00000062926	ENSSSCG00000017869	ITGAE
chr12	49887601	49889200	chr12	49823042	49902983	ENSSSCT00000059730	ENSSSCG00000017869	ITGAE
chr12	49887601	49889200	chr12	49882084	49918744	ENSSSCT00000019446	ENSSSCG00000017870	NCBP3
chr12	50422801	50425200	chr12	50388375	50443453	ENSSSCT00000019457	ENSSSCG00000017880	SPNS3
chr12	50422801	50425200	chr12	50388897	50443324	ENSSSCT00000071462	ENSSSCG00000017880	SPNS3
chr12	50422801	50425200	chr12	50389237	50446297	ENSSSCT00000055547	ENSSSCG00000017880	SPNS3
chr12	50422801	50425200	chr12	50399650	50443324	ENSSSCT00000078316	ENSSSCG00000017880	SPNS3
chr12	50535201	50536800	chr12	50526190	50580553	ENSSSCT00000019461	ENSSSCG00000017884	TEKT1
chr12	50557201	50559200	chr12	50526190	50580553	ENSSSCT00000019461	ENSSSCG00000017884	TEKT1
chr12	50583201	50585200	chr12	50582243	50602711	ENSSSCT00000082751	ENSSSCG00000017885	SMTNL2
chr12	50583201	50585200	chr12	50582632	50602711	ENSSSCT00000019462	ENSSSCG00000017885	SMTNL2
chr12	51742001	51743600	chr12	51602227	51858233	ENSSSCT00000048601	ENSSSCG00000017895	RABEP1
chr12	51742001	51743600	chr12	51602227	51858233	ENSSSCT00000058092	ENSSSCG00000017895	RABEP1
chr12	51742001	51743600	chr12	51604090	51858185	ENSSSCT00000041362	ENSSSCG00000017895	RABEP1
chr12	51974801	51977200	chr12	51970940	51975548	ENSSSCT00000050659	ENSSSCG00000032472	SLC25A11
chr12	51974801	51977200	chr12	51970961	51975548	ENSSSCT00000078244	ENSSSCG00000032472	SLC25A11
chr12	51974801	51977200	chr12	51975874	51977757	ENSSSCT00000019488	ENSSSCG00000017908	GP1BA
chr12	52053601	52055200	chr12	52016299	52066693	ENSSSCT00000040434	ENSSSCG00000017917	MINK1
chr12	52053601	52055200	chr12	52016303	52066861	ENSSSCT00000060009	ENSSSCG00000017917	MINK1
chr12	52053601	52055200	chr12	52016303	52066861	ENSSSCT00000091435	ENSSSCG00000017917	MINK1
chr12	52053601	52055200	chr12	52016308	52066515	ENSSSCT00000019491	ENSSSCG00000017917	MINK1
chr12	52053601	52055200	chr12	52016308	52066515	ENSSSCT00000060899	ENSSSCG00000017917	MINK1
chr12	52053601	52055200	chr12	52016308	52066515	ENSSSCT00000074313	ENSSSCG00000017917	MINK1
chr12	52057601	52059200	chr12	52016299	52066693	ENSSSCT00000040434	ENSSSCG00000017917	MINK1
chr12	52057601	52059200	chr12	52016303	52066861	ENSSSCT00000060009	ENSSSCG00000017917	MINK1
chr12	52057601	52059200	chr12	52016303	52066861	ENSSSCT00000091435	ENSSSCG00000017917	MINK1
chr12	52057601	52059200	chr12	52016308	52066515	ENSSSCT00000019491	ENSSSCG00000017917	MINK1
chr12	52057601	52059200	chr12	52016308	52066515	ENSSSCT00000060899	ENSSSCG00000017917	MINK1
chr12	52057601	52059200	chr12	52016308	52066515	ENSSSCT00000074313	ENSSSCG00000017917	MINK1
chr12	52133601	52136000	chr12	52133578	52149726	ENSSSCT00000065509	ENSSSCG00000017920	NA
chr12	52190801	52192800	chr12	52177228	52232425	ENSSSCT00000075280	ENSSSCG00000017924	PELP1
chr12	52190801	52192800	chr12	52177243	52229225	ENSSSCT00000019507	ENSSSCG00000017924	PELP1
chr12	52194801	52196800	chr12	52177228	52232425	ENSSSCT00000075280	ENSSSCG00000017924	PELP1
chr12	52194801	52196800	chr12	52177243	52229225	ENSSSCT00000019507	ENSSSCG00000017924	PELP1
chr12	52198401	52200400	chr12	52177228	52232425	ENSSSCT00000075280	ENSSSCG00000017924	PELP1
chr12	52198401	52200400	chr12	52177243	52229225	ENSSSCT00000019507	ENSSSCG00000017924	PELP1
chr12	52200801	52203200	chr12	52177228	52232425	ENSSSCT00000075280	ENSSSCG00000017924	PELP1
chr12	52200801	52203200	chr12	52177243	52229225	ENSSSCT00000019507	ENSSSCG00000017924	PELP1
chr12	52204001	52220000	chr12	52177228	52232425	ENSSSCT00000075280	ENSSSCG00000017924	PELP1
chr12	52204001	52220000	chr12	52177243	52229225	ENSSSCT00000019507	ENSSSCG00000017924	PELP1
chr12	52480401	52482400	chr12	52461396	52497680	ENSSSCT00000083727	ENSSSCG00000017932	ASGR2
chr12	52480401	52482400	chr12	52479506	52506574	ENSSSCT00000019515	ENSSSCG00000017932	ASGR2
chr12	52480401	52482400	chr12	52479506	52497553	ENSSSCT00000086662	ENSSSCG00000017932	ASGR2
chr12	52500001	52502400	chr12	52479506	52506574	ENSSSCT00000019515	ENSSSCG00000017932	ASGR2
chr12	52552401	52554400	chr12	52550141	52570235	ENSSSCT00000057407	ENSSSCG00000024285	DLG4
chr12	52552401	52554400	chr12	52550141	52568951	ENSSSCT00000031364	ENSSSCG00000024285	DLG4
chr12	52552401	52554400	chr12	52550142	52564583	ENSSSCT00000066654	ENSSSCG00000024285	DLG4
chr12	52552401	52554400	chr12	52550143	52575143	ENSSSCT00000087897	ENSSSCG00000024285	DLG4
chr12	52552401	52554400	chr12	52550143	52573625	ENSSSCT00000063962	ENSSSCG00000024285	DLG4
chr12	52552401	52554400	chr12	52550143	52573623	ENSSSCT00000022437	ENSSSCG00000024285	DLG4
chr12	52552401	52554400	chr12	52551975	52562383	ENSSSCT00000068331	ENSSSCG00000024285	DLG4
chr12	52558001	52560000	chr12	52550141	52570235	ENSSSCT00000057407	ENSSSCG00000024285	DLG4
chr12	52558001	52560000	chr12	52550141	52568951	ENSSSCT00000031364	ENSSSCG00000024285	DLG4
chr12	52558001	52560000	chr12	52550142	52564583	ENSSSCT00000066654	ENSSSCG00000024285	DLG4
chr12	52558001	52560000	chr12	52550143	52575143	ENSSSCT00000087897	ENSSSCG00000024285	DLG4
chr12	52558001	52560000	chr12	52550143	52573625	ENSSSCT00000063962	ENSSSCG00000024285	DLG4
chr12	52558001	52560000	chr12	52550143	52573623	ENSSSCT00000022437	ENSSSCG00000024285	DLG4
chr12	52558001	52560000	chr12	52551975	52562383	ENSSSCT00000068331	ENSSSCG00000024285	DLG4
chr12	52567201	52569200	chr12	52560560	52575156	ENSSSCT00000075042	ENSSSCG00000024285	DLG4
chr12	52567201	52569200	chr12	52550141	52570235	ENSSSCT00000057407	ENSSSCG00000024285	DLG4
chr12	52567201	52569200	chr12	52550141	52568951	ENSSSCT00000031364	ENSSSCG00000024285	DLG4
chr12	52567201	52569200	chr12	52550143	52575143	ENSSSCT00000087897	ENSSSCG00000024285	DLG4
chr12	52567201	52569200	chr12	52550143	52573625	ENSSSCT00000063962	ENSSSCG00000024285	DLG4
chr12	52567201	52569200	chr12	52550143	52573623	ENSSSCT00000022437	ENSSSCG00000024285	DLG4
chr12	52810801	52813200	chr12	52765187	52867576	ENSSSCT00000045471	ENSSSCG00000032469	NA
chr12	52836401	52838000	chr12	52765187	52867576	ENSSSCT00000045471	ENSSSCG00000032469	NA
chr12	53091201	53093200	chr12	53091334	53108214	ENSSSCT00000051117	ENSSSCG00000017962	KDM6B
chr12	53100801	53103200	chr12	53091334	53108214	ENSSSCT00000051117	ENSSSCG00000017962	KDM6B
chr12	53108401	53110400	chr12	53109621	53110646	ENSSSCT00000049869	ENSSSCG00000037096	TMEM88
chr12	53273201	53275200	chr12	53259940	53281520	ENSSSCT00000019563	ENSSSCG00000017978	ALOX15B
chr12	53273201	53275200	chr12	53259940	53281520	ENSSSCT00000068065	ENSSSCG00000017978	ALOX15B
chr12	53273201	53275200	chr12	53259940	53281520	ENSSSCT00000088414	ENSSSCG00000017978	ALOX15B
chr12	53290801	53292800	chr12	53292524	53302993	ENSSSCT00000019565	ENSSSCG00000017980	ALOX12B
chr12	53446801	53448800	chr12	53435888	53454123	ENSSSCT00000027166	ENSSSCG00000026818	NA
chr12	53518801	53522800	chr12	53517883	53525453	ENSSSCT00000024183	ENSSSCG00000028166	NA
chr12	53518801	53522800	chr12	53517998	53525453	ENSSSCT00000063669	ENSSSCG00000028166	NA
chr12	53518801	53522800	chr12	53485280	53525756	ENSSSCT00000053159	ENSSSCG00000038726	RANGRF
chr12	53518801	53522800	chr12	53508103	53525453	ENSSSCT00000082974	ENSSSCG00000028166	NA
chr12	53526401	53528400	chr12	53528047	53531217	ENSSSCT00000068379	ENSSSCG00000049804	NA
chr12	53582001	53584000	chr12	53547009	53640457	ENSSSCT00000049254	ENSSSCG00000017986	NDEL1
chr12	53582001	53584000	chr12	53547009	53639534	ENSSSCT00000087824	ENSSSCG00000017986	NDEL1
chr12	53582001	53584000	chr12	53547009	53639322	ENSSSCT00000041798	ENSSSCG00000017986	NDEL1
chr12	53582001	53584000	chr12	53547009	53639246	ENSSSCT00000019572	ENSSSCG00000017986	NDEL1
chr12	53582001	53584000	chr12	53553929	53640467	ENSSSCT00000027254	ENSSSCG00000017986	NDEL1
chr12	53683201	53685600	chr12	53647576	53780953	ENSSSCT00000019573	ENSSSCG00000038144	NA
chr12	53745601	53747600	chr12	53647576	53780953	ENSSSCT00000019573	ENSSSCG00000038144	NA
chr12	53745601	53747600	chr12	53707333	53773661	ENSSSCT00000090217	ENSSSCG00000038144	NA
chr12	53745601	53747600	chr12	53724925	53781557	ENSSSCT00000053451	ENSSSCG00000038144	NA
chr12	53745601	53747600	chr12	53724925	53781557	ENSSSCT00000081482	ENSSSCG00000038144	NA
chr12	53896401	53898400	chr12	53869563	53964485	ENSSSCT00000019575	ENSSSCG00000017988	CCDC42
chr12	53896401	53898400	chr12	53869563	53964485	ENSSSCT00000022469	ENSSSCG00000017988	CCDC42
chr12	53936001	53938000	chr12	53906506	53964495	ENSSSCT00000089805	ENSSSCG00000017990	PIK3R6
chr12	53936001	53938000	chr12	53911003	53964731	ENSSSCT00000075938	ENSSSCG00000017990	PIK3R6
chr12	53936001	53938000	chr12	53911183	53971015	ENSSSCT00000019577	ENSSSCG00000017990	PIK3R6
chr12	53936001	53938000	chr12	53869563	53964485	ENSSSCT00000019575	ENSSSCG00000017988	CCDC42
chr12	53936001	53938000	chr12	53869563	53964485	ENSSSCT00000022469	ENSSSCG00000017988	CCDC42
chr12	53950801	53953200	chr12	53906506	53964495	ENSSSCT00000089805	ENSSSCG00000017990	PIK3R6
chr12	53950801	53953200	chr12	53911003	53964731	ENSSSCT00000075938	ENSSSCG00000017990	PIK3R6
chr12	53950801	53953200	chr12	53911183	53971015	ENSSSCT00000019577	ENSSSCG00000017990	PIK3R6
chr12	53950801	53953200	chr12	53869563	53964485	ENSSSCT00000019575	ENSSSCG00000017988	CCDC42
chr12	53950801	53953200	chr12	53869563	53964485	ENSSSCT00000022469	ENSSSCG00000017988	CCDC42
chr12	53970401	53972400	chr12	53911183	53971015	ENSSSCT00000019577	ENSSSCG00000017990	PIK3R6
chr12	53993601	53995600	chr12	53979215	54055377	ENSSSCT00000059162	ENSSSCG00000017991	PIK3R5
chr12	53993601	53995600	chr12	53979215	54055377	ENSSSCT00000019579	ENSSSCG00000017991	PIK3R5
chr12	53993601	53995600	chr12	53979621	54046927	ENSSSCT00000053644	ENSSSCG00000017991	PIK3R5
chr12	54160801	54162800	chr12	54089472	54308355	ENSSSCT00000041880	ENSSSCG00000017993	NTN1
chr12	54160801	54162800	chr12	54089472	54292193	ENSSSCT00000019582	ENSSSCG00000017993	NTN1
chr12	54160801	54162800	chr12	54089472	54292187	ENSSSCT00000089295	ENSSSCG00000017993	NTN1
chr12	54160801	54162800	chr12	54089472	54288675	ENSSSCT00000059342	ENSSSCG00000017993	NTN1
chr12	54160801	54162800	chr12	54105985	54228715	ENSSSCT00000082932	ENSSSCG00000017993	NTN1
chr12	54160801	54162800	chr12	54106152	54238174	ENSSSCT00000072120	ENSSSCG00000017993	NTN1
chr12	54165601	54167600	chr12	54089472	54308355	ENSSSCT00000041880	ENSSSCG00000017993	NTN1
chr12	54165601	54167600	chr12	54089472	54292193	ENSSSCT00000019582	ENSSSCG00000017993	NTN1
chr12	54165601	54167600	chr12	54089472	54292187	ENSSSCT00000089295	ENSSSCG00000017993	NTN1
chr12	54165601	54167600	chr12	54089472	54288675	ENSSSCT00000059342	ENSSSCG00000017993	NTN1
chr12	54165601	54167600	chr12	54105985	54228715	ENSSSCT00000082932	ENSSSCG00000017993	NTN1
chr12	54165601	54167600	chr12	54106152	54238174	ENSSSCT00000072120	ENSSSCG00000017993	NTN1
chr12	54286001	54288000	chr12	54089472	54308355	ENSSSCT00000041880	ENSSSCG00000017993	NTN1
chr12	54286001	54288000	chr12	54089472	54292193	ENSSSCT00000019582	ENSSSCG00000017993	NTN1
chr12	54286001	54288000	chr12	54089472	54292187	ENSSSCT00000089295	ENSSSCG00000017993	NTN1
chr12	54286001	54288000	chr12	54089472	54288675	ENSSSCT00000059342	ENSSSCG00000017993	NTN1
chr12	54353601	54357200	chr12	54292084	54544918	ENSSSCT00000064313	ENSSSCG00000034964	STX8
chr12	54353601	54357200	chr12	54328015	54543980	ENSSSCT00000064882	ENSSSCG00000034964	STX8
chr12	54490401	54492000	chr12	54292084	54544918	ENSSSCT00000064313	ENSSSCG00000034964	STX8
chr12	54490401	54492000	chr12	54328015	54543980	ENSSSCT00000064882	ENSSSCG00000034964	STX8
chr12	54490401	54492000	chr12	54389293	54544636	ENSSSCT00000079393	ENSSSCG00000034964	STX8
chr12	54554001	54556000	chr12	54544730	54581742	ENSSSCT00000019583	ENSSSCG00000017994	CFAP52
chr12	54554001	54556000	chr12	54544772	54581742	ENSSSCT00000068596	ENSSSCG00000017994	CFAP52
chr12	58762401	58764800	chr12	58733204	58773343	ENSSSCT00000019623	ENSSSCG00000018028	TEKT3
chr12	58829601	58831600	chr12	58816344	58894026	ENSSSCT00000072219	ENSSSCG00000039792	NA
chr12	58829601	58831600	chr12	58816923	58867796	ENSSSCT00000044978	ENSSSCG00000039792	NA
chr12	58829601	58831600	chr12	58816344	58891913	ENSSSCT00000080385	ENSSSCG00000018027	NA
chr12	58836001	58838000	chr12	58816344	58894026	ENSSSCT00000072219	ENSSSCG00000039792	NA
chr12	58836001	58838000	chr12	58816923	58867796	ENSSSCT00000044978	ENSSSCG00000039792	NA
chr12	58836001	58838000	chr12	58816344	58891913	ENSSSCT00000080385	ENSSSCG00000018027	NA
chr12	59326001	59328400	chr12	59273169	59353895	ENSSSCT00000075278	ENSSSCG00000050244	NA
chr12	59476801	59478800	chr12	59466791	59654130	ENSSSCT00000060615	ENSSSCG00000034364	SPECC1
chr12	59476801	59478800	chr12	59466791	59634514	ENSSSCT00000040857	ENSSSCG00000034364	SPECC1
chr12	59476801	59478800	chr12	59466791	59594975	ENSSSCT00000052769	ENSSSCG00000034364	SPECC1
chr12	59476801	59478800	chr12	59466791	59594975	ENSSSCT00000043176	ENSSSCG00000034364	SPECC1
chr12	59563601	59566000	chr12	59535612	59634514	ENSSSCT00000066110	ENSSSCG00000034364	SPECC1
chr12	59563601	59566000	chr12	59466791	59654130	ENSSSCT00000060615	ENSSSCG00000034364	SPECC1
chr12	59563601	59566000	chr12	59466791	59634514	ENSSSCT00000040857	ENSSSCG00000034364	SPECC1
chr12	59563601	59566000	chr12	59466791	59594975	ENSSSCT00000052769	ENSSSCG00000034364	SPECC1
chr12	59563601	59566000	chr12	59466791	59594975	ENSSSCT00000043176	ENSSSCG00000034364	SPECC1
chr12	59574401	59576400	chr12	59535612	59634514	ENSSSCT00000066110	ENSSSCG00000034364	SPECC1
chr12	59574401	59576400	chr12	59466791	59654130	ENSSSCT00000060615	ENSSSCG00000034364	SPECC1
chr12	59574401	59576400	chr12	59466791	59634514	ENSSSCT00000040857	ENSSSCG00000034364	SPECC1
[truncated: 7,727 more rows]

## Sheet: Table S6
Table S6 Detection of CNVRs in Duroc population
Chr	Start	End	Type
chr1	220801	223200	LOSS
chr1	480801	483200	LOSS
chr1	863201	865200	LOSS
chr1	1078001	1080000	LOSS
chr1	1197601	1199200	LOSS
chr1	1210401	1212400	LOSS
chr1	1243601	1247600	LOSS
chr1	1312401	1314000	LOSS
chr1	1349201	1350800	LOSS
chr1	1378801	1380400	LOSS
chr1	1386401	1388800	LOSS
chr1	1450801	1452800	LOSS
chr1	1457201	1459200	LOSS
chr1	1565601	1568000	LOSS
chr1	1763201	1764800	LOSS
chr1	1772401	1774400	LOSS
chr1	1941601	1944400	LOSS
chr1	1966401	1968800	LOSS
chr1	2067601	2069200	LOSS
chr1	2248001	2249600	LOSS
chr1	2305601	2308000	LOSS
chr1	2850801	2852400	GAIN
chr1	2853201	2855600	GAIN
chr1	2856401	2858000	GAIN
chr1	2884001	2895600	GAIN
chr1	2901601	2903600	GAIN
chr1	2960001	2962000	GAIN
chr1	2980401	2982000	GAIN
chr1	2983201	2984800	GAIN
chr1	2988001	2989600	GAIN
chr1	2990401	2992000	GAIN
chr1	3015201	3016400	GAIN
chr1	6876401	6878000	LOSS
chr1	7995801	7997200	LOSS
chr1	13011801	13015600	LOSS
chr1	18583001	18584800	GAIN
chr1	18598801	18600800	GAIN
chr1	19518401	19519600	GAIN
chr1	19520801	19522400	GAIN
chr1	19594401	19596400	GAIN
chr1	24272401	24274000	GAIN
chr1	24288001	24291600	GAIN
chr1	24331601	24333200	GAIN
chr1	24567601	24569200	GAIN
chr1	24592801	24594800	GAIN
chr1	24605201	24607600	GAIN
chr1	24842401	24844400	GAIN
chr1	25003601	25005200	GAIN
chr1	27804801	27806400	GAIN
chr1	27808001	27810400	GAIN
chr1	27815201	27816400	GAIN
chr1	29438801	29441200	LOSS
chr1	29442801	29447600	LOSS
chr1	29464001	29465600	LOSS
chr1	29467201	29479600	LOSS
chr1	34983601	34985600	GAIN
chr1	34987201	34988800	GAIN
chr1	35239201	35240800	GAIN
chr1	35269201	35270800	GAIN
chr1	35274001	35275600	GAIN
chr1	35286801	35288800	GAIN
chr1	38400401	38404400	GAIN
chr1	38594401	38596400	GAIN
chr1	38602001	38604000	GAIN
chr1	42222401	42224000	GAIN
chr1	42322801	42324400	GAIN
chr1	51159801	51160800	GAIN
chr1	51161201	51162800	GAIN
chr1	53628001	53631600	GAIN
chr1	58662401	58664000	GAIN
chr1	58678801	58680800	GAIN
chr1	63449201	63450800	LOSS
chr1	63454801	63456400	LOSS
chr1	63585601	63587200	GAIN
chr1	63596401	63598000	GAIN
chr1	73755601	73758000	GAIN
chr1	73793201	73795200	GAIN
chr1	73869201	73872800	GAIN
chr1	73874801	73876200	GAIN
chr1	76257601	76259600	GAIN
chr1	76508801	76511200	GAIN
chr1	78774401	78776000	GAIN
chr1	78776801	78778400	GAIN
chr1	82264601	82282000	GAIN
chr1	83552401	83554000	GAIN
chr1	88162001	88166000	GAIN
chr1	89183201	89186400	GAIN
chr1	90438001	90440400	GAIN
chr1	90908401	90926800	LOSS
chr1	90928401	90944800	LOSS
chr1	90986801	90990400	GAIN
chr1	91045201	91048000	GAIN
chr1	91055601	91057200	GAIN
chr1	91691201	91697200	LOSS
chr1	91869601	91871200	LOSS
chr1	91876801	91878800	LOSS
chr1	92513601	92515600	GAIN
chr1	92524001	92525600	GAIN
chr1	92527201	92529200	GAIN
chr1	92534401	92552000	GAIN
chr1	92552001	92553600	GAIN
chr1	92566401	92568000	GAIN
chr1	92579601	92581200	GAIN
chr1	92601201	92604800	GAIN
chr1	92610001	92622800	GAIN
chr1	92625201	92628400	GAIN
chr1	92629201	92632000	GAIN
chr1	92633201	92634800	GAIN
chr1	92635201	92636800	GAIN
chr1	92638801	92640800	GAIN
chr1	92646001	92647600	GAIN
chr1	92659601	92672400	GAIN
chr1	92682401	92684400	GAIN
chr1	92690001	92691600	GAIN
chr1	92704801	92706800	GAIN
chr1	92716401	92718400	GAIN
chr1	92719201	92720800	GAIN
chr1	92730401	92734800	GAIN
chr1	92735201	92737200	GAIN
chr1	92740801	92742800	GAIN
chr1	92746401	92748800	GAIN
chr1	92748801	92750400	GAIN
chr1	92761601	92767600	GAIN
chr1	92768001	92771600	GAIN
chr1	92773601	92776800	GAIN
chr1	92776801	92780400	GAIN
chr1	92786001	92792000	GAIN
chr1	92806001	92807600	GAIN
chr1	92808801	92810800	GAIN
chr1	92811601	92818000	GAIN
chr1	92819201	92826000	GAIN
chr1	92827201	92832000	GAIN
chr1	92834401	92837600	GAIN
chr1	92837601	92842800	GAIN
chr1	92844401	92846400	GAIN
chr1	92846801	92849200	GAIN
chr1	92850001	92855600	GAIN
chr1	92855601	92858200	GAIN
chr1	92918401	92922000	GAIN
chr1	92924401	92926000	GAIN
chr1	92933601	92935600	GAIN
chr1	92944001	92946000	GAIN
chr1	92948801	92952000	GAIN
chr1	92954801	92960400	GAIN
chr1	92965601	92967200	GAIN
chr1	92975601	92978800	GAIN
chr1	92984801	92990400	GAIN
chr1	92991601	92994400	GAIN
chr1	92996801	92998400	GAIN
chr1	93004001	93006800	GAIN
chr1	93012801	93017600	GAIN
chr1	93021201	93022800	GAIN
chr1	93029201	93032400	GAIN
chr1	93041601	93043600	GAIN
chr1	93045601	93048400	GAIN
chr1	93049201	93050800	GAIN
chr1	93051601	93053200	GAIN
chr1	93057601	93060000	GAIN
chr1	93060801	93073200	GAIN
chr1	93081601	93092000	GAIN
chr1	93095201	93097200	GAIN
chr1	93104001	93105600	GAIN
chr1	93109201	93116800	GAIN
chr1	93118401	93120200	GAIN
chr1	93140401	93142800	GAIN
chr1	93148801	93150400	GAIN
chr1	93168401	93170800	GAIN
chr1	93172001	93176000	GAIN
chr1	93178001	93180000	GAIN
chr1	93181201	93183200	GAIN
chr1	93183601	93186400	GAIN
chr1	93194001	93197600	GAIN
chr1	93214001	93215600	GAIN
chr1	93218001	93219600	GAIN
chr1	93240801	93242400	GAIN
chr1	93252401	93254400	GAIN
chr1	93258001	93260400	GAIN
chr1	93268801	93272000	GAIN
chr1	93272801	93274800	GAIN
chr1	93280001	93281600	GAIN
chr1	93282801	93284800	GAIN
chr1	93288401	93312000	GAIN
chr1	93314801	93317200	GAIN
chr1	93318401	93321200	GAIN
chr1	93327201	93328800	GAIN
chr1	93334401	93336400	GAIN
chr1	93338401	93340000	GAIN
chr1	93348801	93352000	GAIN
chr1	93366401	93368800	GAIN
chr1	93375601	93380000	GAIN
chr1	93392001	93402000	GAIN
chr1	93402401	93405200	GAIN
chr1	93409201	93411200	GAIN
chr1	93415201	93419600	GAIN
chr1	93420001	93422800	GAIN
chr1	93427601	93430000	GAIN
chr1	93552001	93553600	GAIN
chr1	93741201	93743200	GAIN
chr1	93829201	93830800	GAIN
chr1	93886401	93888400	GAIN
chr1	93901601	93903200	GAIN
chr1	93907201	93910000	GAIN
chr1	93926801	93928400	GAIN
chr1	93928401	93930000	GAIN
chr1	93947201	93949200	GAIN
chr1	93958001	93960000	GAIN
chr1	93963201	93965200	GAIN
chr1	93968801	93971200	GAIN
chr1	93977601	93979200	GAIN
chr1	93999201	94000800	GAIN
chr1	94004401	94006400	GAIN
chr1	94168001	94170800	GAIN
chr1	94302801	94304400	GAIN
chr1	94306401	94308000	GAIN
chr1	94310401	94312000	GAIN
chr1	94319601	94321200	GAIN
chr1	94323601	94325200	GAIN
chr1	94354001	94355600	GAIN
chr1	94536001	94538000	GAIN
chr1	94541201	94542800	GAIN
chr1	94852801	94854800	GAIN
chr1	94857601	94857800	GAIN
chr1	94896801	94899600	GAIN
chr1	94950401	94952000	GAIN
chr1	94973201	94974800	GAIN
chr1	94996401	94998000	GAIN
chr1	95013601	95015600	GAIN
chr1	95021201	95023200	GAIN
chr1	95060001	95061600	GAIN
chr1	95071601	95073200	GAIN
chr1	95082001	95083600	GAIN
chr1	95104801	95107200	GAIN
chr1	95108401	95111200	GAIN
chr1	95124401	95126000	GAIN
chr1	95146801	95148400	GAIN
chr1	96436801	96438800	GAIN
chr1	99352401	99354000	GAIN
chr1	99377601	99379200	GAIN
chr1	99380801	99382400	GAIN
chr1	101189001	101190800	GAIN
chr1	101232001	101238000	GAIN
chr1	101275201	101279600	GAIN
chr1	101360801	101362800	GAIN
chr1	101401201	101403600	GAIN
chr1	101424401	101426000	GAIN
chr1	101428401	101430800	GAIN
chr1	101444401	101446400	GAIN
chr1	101459601	101462000	GAIN
chr1	101474801	101476400	GAIN
chr1	101494401	101496000	GAIN
chr1	101582001	101584400	GAIN
chr1	101671601	101673200	GAIN
chr1	101677201	101679200	GAIN
chr1	101736001	101738000	GAIN
chr1	101754801	101756800	GAIN
chr1	101900801	101902800	GAIN
chr1	101908001	101909600	GAIN
chr1	101912001	101914000	GAIN
chr1	101928401	101930400	GAIN
chr1	102580001	102581600	GAIN
chr1	103341201	103343200	GAIN
chr1	103356401	103358400	GAIN
chr1	103360401	103362000	GAIN
chr1	103379601	103381200	GAIN
chr1	103430401	103432400	GAIN
chr1	103504001	103505600	GAIN
chr1	103506001	103507600	GAIN
chr1	103510001	103512400	GAIN
chr1	103530801	103532400	GAIN
chr1	103551601	103553600	GAIN
chr1	103945601	103948000	GAIN
chr1	103997601	104000000	GAIN
chr1	104026001	104028000	GAIN
chr1	104102801	104104400	GAIN
chr1	104162801	104166800	GAIN
chr1	104177601	104182000	GAIN
chr1	110488801	110490800	GAIN
chr1	110493201	110494800	GAIN
chr1	110499201	110501200	GAIN
chr1	110516801	110518800	GAIN
chr1	110520401	110522000	GAIN
chr1	110533201	110534800	GAIN
chr1	110548801	110550400	GAIN
chr1	113824001	113826000	GAIN
chr1	113852001	113853600	GAIN
chr1	113862001	113865600	GAIN
chr1	113874001	113876400	GAIN
chr1	114124401	114125600	GAIN
chr1	115430401	115432000	GAIN
chr1	116800801	116802800	GAIN
chr1	116819201	116821200	GAIN
chr1	117065201	117068800	GAIN
chr1	117864001	117865600	GAIN
chr1	117870801	117872000	GAIN
chr1	118210001	118211600	GAIN
chr1	118222801	118224800	GAIN
chr1	118409201	118410800	GAIN
chr1	118414801	118418000	GAIN
chr1	118427601	118429200	GAIN
chr1	118452001	118453600	GAIN
chr1	118466801	118468400	GAIN
chr1	118761601	118763200	GAIN
chr1	118841201	118842800	GAIN
chr1	118871601	118873600	GAIN
chr1	121608401	121610000	GAIN
chr1	121611201	121612800	GAIN
chr1	121613201	121616000	GAIN
chr1	121641601	121644000	GAIN
chr1	121655201	121657200	GAIN
chr1	121666401	121668000	GAIN
chr1	121682801	121684400	GAIN
chr1	121685601	121688800	GAIN
chr1	121712001	121714800	GAIN
chr1	121761601	121764400	GAIN
chr1	121851201	121853600	GAIN
chr1	121855201	121857200	GAIN
chr1	121916801	121918400	GAIN
chr1	121960801	121962800	GAIN
chr1	121968001	121969600	GAIN
chr1	122002001	122003600	GAIN
chr1	122012801	122014400	GAIN
chr1	122014801	122016800	GAIN
chr1	122058001	122060400	GAIN
chr1	122070801	122072400	GAIN
chr1	122089601	122091200	GAIN
chr1	122166801	122168800	GAIN
chr1	122308401	122310400	GAIN
chr1	122318401	122320000	GAIN
chr1	122322001	122324800	GAIN
chr1	122387601	122389600	GAIN
chr1	122419601	122421600	GAIN
chr1	122430401	122432400	GAIN
chr1	122436801	122438400	GAIN
chr1	122440801	122442400	GAIN
chr1	122446001	122447600	GAIN
chr1	122452001	122454000	GAIN
chr1	123009201	123011600	GAIN
chr1	123020401	123022000	GAIN
chr1	123766401	123768000	GAIN
chr1	123812401	123814400	GAIN
chr1	123818001	123820800	GAIN
chr1	123822401	123824800	GAIN
chr1	123836801	123838400	GAIN
chr1	123846401	123848000	GAIN
chr1	123878801	123880800	GAIN
chr1	123924401	123926800	GAIN
chr1	123983201	123985200	GAIN
chr1	124051601	124053200	GAIN
chr1	124070801	124072800	GAIN
chr1	124080801	124083200	GAIN
chr1	124092801	124095200	GAIN
chr1	124099601	124101600	GAIN
chr1	124206401	124208800	GAIN
chr1	124250801	124253600	GAIN
chr1	124263601	124265200	GAIN
chr1	124283201	124285200	GAIN
chr1	124336801	124338400	GAIN
chr1	124368001	124370000	GAIN
chr1	125095601	125097600	GAIN
chr1	125350801	125352800	GAIN
chr1	125568801	125570800	GAIN
chr1	125610001	125612000	GAIN
chr1	125641201	125645600	GAIN
chr1	125664401	125666400	GAIN
chr1	125679601	125681600	GAIN
chr1	125696001	125697600	GAIN
chr1	125785201	125788000	GAIN
chr1	125791201	125797600	GAIN
chr1	125798801	125803600	GAIN
chr1	125806801	125808400	GAIN
chr1	125964001	125965600	GAIN
chr1	126182001	126184000	GAIN
chr1	126387401	126398000	LOSS
chr1	127504801	127506800	GAIN
chr1	129061201	129063600	LOSS
chr1	129064401	129067600	LOSS
chr1	131384001	131386000	GAIN
chr1	131389201	131392800	GAIN
chr1	131828001	131830000	GAIN
chr1	132001201	132003200	GAIN
chr1	132004801	132006800	GAIN
chr1	132009201	132011200	GAIN
chr1	132020801	132023600	GAIN
chr1	132026001	132028000	GAIN
chr1	132032001	132034400	GAIN
chr1	132207201	132209200	GAIN
chr1	132210801	132213200	GAIN
chr1	132235601	132237200	GAIN
chr1	132338801	132341200	GAIN
chr1	132360801	132362800	GAIN
chr1	132469201	132471200	GAIN
chr1	132483201	132484800	GAIN
chr1	133198401	133199600	GAIN
chr1	133265601	133267200	GAIN
chr1	133271601	133274000	GAIN
chr1	135134001	135135600	GAIN
chr1	135200001	135202000	GAIN
chr1	135205201	135207200	GAIN
chr1	135723201	135724800	GAIN
chr1	135738001	135740800	GAIN
chr1	135763601	135765200	GAIN
chr1	136670401	136681200	GAIN
chr1	136683201	136684800	GAIN
chr1	136716401	136718400	GAIN
chr1	136784001	136785600	GAIN
chr1	140226401	140228000	GAIN
chr1	141142601	141144000	GAIN
chr1	141151201	141153200	GAIN
chr1	142123601	142126000	GAIN
chr1	142134401	142136000	GAIN
chr1	142139601	142143600	GAIN
chr1	142146001	142148000	GAIN
chr1	142168401	142170400	GAIN
chr1	142180001	142184000	GAIN
chr1	142187201	142192400	GAIN
chr1	142192801	142194400	GAIN
chr1	142197601	142202000	GAIN
chr1	142541601	142546400	LOSS
chr1	142550801	142556000	LOSS
chr1	142622401	142624000	GAIN
chr1	142651601	142653600	GAIN
chr1	142656001	142658000	GAIN
chr1	142676001	142678800	GAIN
chr1	144837201	144840400	GAIN
chr1	144874601	144876400	GAIN
chr1	145376001	145377600	GAIN
chr1	145390801	145392400	GAIN
chr1	149744401	149746400	GAIN
chr1	149751601	149753200	GAIN
chr1	149790801	149792800	GAIN
chr1	153574401	153576400	LOSS
chr1	153577201	153584400	LOSS
chr1	153585601	153663400	LOSS
chr1	160098801	160102400	GAIN
chr1	160103201	160104800	GAIN
chr1	160118801	160120800	GAIN
chr1	160481201	160482800	GAIN
chr1	160916401	160918000	GAIN
chr1	160920401	160922800	GAIN
chr1	160928801	160930400	GAIN
chr1	160948001	160949600	GAIN
chr1	160949601	160951200	GAIN
chr1	167854001	167856400	LOSS
chr1	170211201	170214000	GAIN
chr1	170246401	170248000	GAIN
chr1	170261201	170263200	GAIN
chr1	170269601	170271200	GAIN
chr1	170274801	170276800	GAIN
chr1	170300001	170302000	GAIN
chr1	170382401	170384400	GAIN
chr1	170406801	170408400	GAIN
chr1	170415201	170416800	GAIN
chr1	174921201	174922800	GAIN
chr1	175117201	175118800	GAIN
chr1	175132801	175136400	GAIN
chr1	175568801	175589000	LOSS
chr1	177431201	177459800	GAIN
chr1	178751201	178752800	GAIN
chr1	178790801	178792800	GAIN
chr1	178968401	178970000	GAIN
chr1	178980401	178982400	GAIN
chr1	182943601	182945200	GAIN
chr1	182966401	182968800	GAIN
chr1	186743201	186744400	GAIN
chr1	187981201	187982800	GAIN
chr1	187984001	187985600	GAIN
chr1	188004001	188006800	GAIN
chr1	188010001	188012000	GAIN
chr1	188226401	188228800	GAIN
chr1	188244001	188246000	GAIN
chr1	188268401	188270400	GAIN
chr1	188863201	188864400	GAIN
chr1	188949601	188951600	GAIN
chr1	188978401	188980000	GAIN
chr1	189793801	189803200	LOSS
chr1	190537601	190539200	GAIN
chr1	190559201	190560800	GAIN
chr1	192242801	192244800	GAIN
chr1	192351601	192353200	GAIN
chr1	192407201	192409200	GAIN
chr1	192410801	192412400	GAIN
chr1	192592401	192594000	GAIN
chr1	192725601	192727600	GAIN
chr1	192736801	192738400	GAIN
chr1	192766001	192768800	GAIN
chr1	192772001	192773600	GAIN
chr1	192783601	192785600	GAIN
chr1	192801201	192803200	GAIN
chr1	192823601	192826400	GAIN
chr1	192839601	192841200	GAIN
chr1	192853601	192856800	GAIN
chr1	192877601	192881600	GAIN
chr1	192891201	192892800	GAIN
chr1	192894401	192896800	GAIN
chr1	192990801	192994400	GAIN
chr1	193037201	193039600	GAIN
chr1	193046401	193050000	GAIN
chr1	193063601	193066400	GAIN
chr1	193079601	193081200	GAIN
chr1	193114801	193116400	GAIN
chr1	193150001	193151600	GAIN
chr1	193187801	193189600	GAIN
chr1	193203201	193205600	GAIN
chr1	193231201	193232800	GAIN
chr1	193504001	193505600	GAIN
chr1	193572801	193574800	GAIN
chr1	193600401	193602000	GAIN
chr1	193631601	193633600	GAIN
chr1	193635601	193638000	GAIN
chr1	193641201	193642800	GAIN
chr1	193741201	193743200	GAIN
chr1	193759201	193762000	GAIN
chr1	194704801	194708800	LOSS
chr1	195459401	195460800	GAIN
chr1	195625601	195627200	GAIN
chr1	195644801	195648000	GAIN
chr1	196010801	196012800	GAIN
chr1	196454001	196455600	GAIN
chr1	199321601	199324000	GAIN
chr1	199326001	199328800	GAIN
chr1	199330401	199332400	GAIN
chr1	199431001	199431200	GAIN
chr1	199459201	199460800	GAIN
chr1	199474801	199480000	GAIN
chr1	199481601	199483200	GAIN
chr1	200176001	200182000	GAIN
chr1	200275601	200277200	GAIN
chr1	200293201	200295200	GAIN
chr1	200315201	200318400	GAIN
chr1	200318401	200320400	GAIN
chr1	201016001	201018400	GAIN
chr1	201040001	201041600	GAIN
chr1	201042401	201045600	GAIN
chr1	201071601	201072600	GAIN
chr1	201373401	201376800	GAIN
chr1	201389201	201393200	GAIN
chr1	201393601	201396000	GAIN
chr1	201399201	201401600	GAIN
chr1	201402801	201404400	GAIN
chr1	201405601	201407600	GAIN
chr1	201408801	201410800	GAIN
chr1	201422401	201424000	GAIN
chr1	201424401	201426000	GAIN
chr1	201434001	201435600	GAIN
chr1	201484801	201486400	GAIN
chr1	201659201	201660800	LOSS
chr1	201677201	201684000	GAIN
chr1	201690401	201692000	GAIN
chr1	201790001	201791600	GAIN
chr1	201969401	201970000	GAIN
chr1	202874001	202876400	GAIN
chr1	203006801	203010400	GAIN
chr1	204052401	204054000	GAIN
chr1	204073601	204075600	GAIN
chr1	204265601	204267200	GAIN
chr1	204271601	204273200	GAIN
chr1	207569201	207570800	GAIN
chr1	208526801	208528400	GAIN
chr1	208657201	208658400	GAIN
chr1	208660001	208662000	GAIN
chr1	208686001	208687600	GAIN
chr1	208699601	208701600	GAIN
chr1	208715201	208717600	GAIN
chr1	208721201	208722800	GAIN
chr1	208740001	208741600	GAIN
chr1	208758001	208760000	GAIN
chr1	208784801	208786400	GAIN
chr1	208802801	208804800	GAIN
chr1	208873201	208875600	GAIN
chr1	208931201	208932800	GAIN
chr1	208976801	208978400	GAIN
chr1	208994001	208996000	GAIN
chr1	210579201	210581600	GAIN
chr1	213282001	213283600	GAIN
chr1	213849601	213851600	GAIN
chr1	214043601	214045600	GAIN
chr1	214096001	214098000	GAIN
chr1	214108801	214110800	GAIN
chr1	214141201	214143200	GAIN
chr1	214156801	214160000	GAIN
chr1	214184801	214186800	GAIN
chr1	214285601	214287600	GAIN
chr1	214288001	214290000	GAIN
chr1	214295601	214297000	GAIN
chr1	214394801	214396800	GAIN
chr1	214493201	214494800	GAIN
chr1	214518001	214520000	GAIN
chr1	214559201	214561200	GAIN
chr1	214563201	214565200	GAIN
chr1	214571601	214573200	GAIN
chr1	214598801	214600800	GAIN
chr1	214643201	214644800	GAIN
chr1	214659201	214660800	GAIN
chr1	214666001	214668000	GAIN
chr1	214722401	214724400	GAIN
chr1	214726401	214728000	GAIN
chr1	214742401	214744400	GAIN
chr1	214776401	214779200	GAIN
chr1	214953601	214956000	GAIN
chr1	214964001	214966000	GAIN
chr1	214973801	214975200	GAIN
chr1	214999201	215000800	GAIN
chr1	215242801	215245200	GAIN
chr1	215266401	215268400	GAIN
chr1	216024401	216026000	GAIN
chr1	216566801	216568800	GAIN
chr1	216600001	216601600	GAIN
chr1	216804801	216806800	GAIN
chr1	217734001	217735600	GAIN
chr1	217990801	217992400	GAIN
chr1	218019601	218021600	GAIN
chr1	218114801	218116800	GAIN
chr1	218156001	218157600	GAIN
chr1	219243601	219244800	GAIN
chr1	219362401	219364800	GAIN
chr1	219567601	219569600	GAIN
chr1	219959601	219962000	GAIN
chr1	219980801	219982400	GAIN
chr1	220074001	220077200	GAIN
chr1	220081601	220083200	GAIN
chr1	220086001	220087600	GAIN
chr1	220103201	220106800	GAIN
chr1	220110801	220112800	GAIN
chr1	220131201	220132800	GAIN
chr1	220184401	220186800	GAIN
chr1	220273601	220275200	GAIN
chr1	220292001	220294000	GAIN
chr1	220332001	220334000	GAIN
chr1	220424401	220426400	GAIN
chr1	221678801	221680800	GAIN
chr1	221681601	221683600	GAIN
chr1	221688001	221689600	GAIN
chr1	223877201	223879600	GAIN
chr1	223897201	223899200	GAIN
chr1	224278001	224279600	GAIN
chr1	224292401	224294400	GAIN
chr1	224296801	224299200	GAIN
chr1	224303601	224306400	GAIN
chr1	224591201	224594000	GAIN
chr1	225436801	225438400	GAIN
chr1	225502401	225504400	GAIN
chr1	225508001	225510000	GAIN
chr1	225656001	225657600	GAIN
chr1	225703201	225706000	GAIN
chr1	226100801	226102800	GAIN
chr1	226151201	226152800	GAIN
chr1	226153601	226156000	GAIN
chr1	227511601	227513200	GAIN
chr1	227667601	227668000	GAIN
chr1	228403601	228406400	GAIN
chr1	228496801	228499200	GAIN
chr1	228521601	228524000	GAIN
chr1	228540401	228542000	GAIN
chr1	228572401	228574800	GAIN
chr1	228652801	228656800	LOSS
chr1	228658801	228661200	LOSS
chr1	228661201	228676000	LOSS
chr1	228682801	228709800	LOSS
chr1	231179201	231182800	GAIN
chr1	231186001	231189200	GAIN
chr1	231704401	231706400	GAIN
chr1	231720401	231722400	GAIN
chr1	231972401	231974000	GAIN
chr1	231980801	231982400	GAIN
chr1	232030801	232033600	GAIN
chr1	232125201	232126800	GAIN
chr1	232204401	232206000	GAIN
chr1	232696001	232698000	GAIN
chr1	232698001	232700000	GAIN
chr1	233106801	233108800	GAIN
chr1	233118401	233120000	GAIN
chr1	233169601	233171200	GAIN
chr1	233174801	233176800	GAIN
chr1	233188401	233190600	GAIN
chr1	233372801	233376000	GAIN
chr1	233835201	233837200	GAIN
chr1	233922001	233924800	GAIN
chr1	233937201	233939200	GAIN
chr1	233958001	233962000	GAIN
chr1	233964801	233966800	GAIN
chr1	233979601	233981600	GAIN
chr1	234011601	234013600	GAIN
chr1	234018401	234020400	GAIN
chr1	234029601	234031600	GAIN
chr1	234058801	234060800	GAIN
chr1	234147201	234148800	GAIN
chr1	234150401	234152000	GAIN
chr1	234156401	234158800	GAIN
chr1	234166001	234167600	GAIN
chr1	234195201	234197200	GAIN
chr1	234692001	234694400	GAIN
chr1	234699201	234702400	GAIN
chr1	234713201	234716800	GAIN
chr1	234726801	234728800	GAIN
chr1	234855601	234857200	GAIN
chr1	234888801	234890400	GAIN
chr1	234893601	234895600	GAIN
chr1	234899601	234901200	GAIN
chr1	234916801	234918800	GAIN
chr1	235256001	235257600	GAIN
chr1	235284801	235286400	GAIN
chr1	236596401	236639800	LOSS
chr1	241748801	241756400	GAIN
chr1	242685201	242686800	GAIN
chr1	242696001	242698000	GAIN
chr1	242724801	242726400	GAIN
chr1	242797601	242799600	GAIN
chr1	242858001	242860400	GAIN
chr1	242866401	242868000	GAIN
chr1	242882001	242884000	GAIN
chr1	242899201	242910000	GAIN
chr1	242914401	242918000	GAIN
chr1	242926401	242928400	GAIN
chr1	242972201	242984000	LOSS
chr1	242984001	242986400	LOSS
chr1	242994801	242996800	LOSS
chr1	242997601	243002800	LOSS
chr1	243003201	243027200	LOSS
chr1	243269201	243271200	GAIN
chr1	243781801	243783600	GAIN
chr1	243815601	243817200	GAIN
chr1	244353201	244354800	GAIN
chr1	245580401	245582400	GAIN
chr1	245586401	245588000	GAIN
chr1	245595601	245597600	GAIN
chr1	245597601	245599200	GAIN
chr1	245601601	245603200	GAIN
chr1	245634801	245636800	GAIN
chr1	245652801	245655200	GAIN
chr1	245663601	245665200	GAIN
chr1	245736001	245737600	GAIN
chr1	247253201	247255200	GAIN
chr1	247310401	247312400	GAIN
chr1	247330801	247332800	GAIN
chr1	247338801	247340400	GAIN
chr1	247343601	247345200	GAIN
chr1	247352001	247353600	GAIN
chr1	247358401	247360400	GAIN
chr1	247363601	247366400	GAIN
chr1	247379201	247380800	GAIN
chr1	247383601	247386400	GAIN
chr1	247388801	247393200	GAIN
chr1	247396001	247398800	GAIN
chr1	247400001	247404000	GAIN
chr1	247420001	247421600	GAIN
chr1	247424401	247426000	GAIN
chr1	247428401	247430000	GAIN
chr1	247455201	247456800	GAIN
chr1	247482401	247491600	LOSS
chr1	247622801	247624800	GAIN
chr1	247626401	247628000	GAIN
chr1	247781601	247783200	GAIN
chr1	248283201	248284800	GAIN
chr1	248298001	248299600	GAIN
chr1	248993201	248994800	GAIN
chr1	249003201	249006000	GAIN
chr1	249009201	249010800	GAIN
chr1	249038001	249040400	GAIN
chr1	249044801	249047600	GAIN
chr1	249065601	249067200	GAIN
chr1	249072001	249075600	GAIN
chr1	249084401	249087600	GAIN
chr1	249088401	249090000	GAIN
chr1	249096001	249100800	GAIN
chr1	249282401	249284400	GAIN
chr1	249285201	249286800	GAIN
chr1	249304801	249307600	GAIN
chr1	249390001	249393200	GAIN
chr1	249451601	249453600	GAIN
chr1	249520401	249522400	GAIN
chr1	249526401	249528400	GAIN
chr1	249566401	249568000	GAIN
chr1	249580801	249582800	GAIN
chr1	249603601	249606000	GAIN
chr1	249625601	249628000	GAIN
chr1	249640801	249642800	GAIN
chr1	249643601	249645600	GAIN
chr1	249659201	249661200	GAIN
chr1	249664001	249664400	GAIN
chr1	249677001	249677600	GAIN
chr1	249688001	249689600	GAIN
chr1	249727601	249729600	GAIN
chr1	253620601	253721000	GAIN
chr1	255977201	255980800	GAIN
chr1	255988401	255990000	GAIN
chr1	255994401	255996400	GAIN
chr1	256020001	256022000	GAIN
chr1	256051601	256053200	GAIN
chr1	256068801	256071600	GAIN
chr1	256091601	256094000	GAIN
chr1	256109201	256111200	GAIN
chr1	256118001	256120000	GAIN
chr1	256194401	256196400	GAIN
chr1	256209601	256211600	GAIN
chr1	256496401	256498000	GAIN
chr1	256498001	256500000	GAIN
chr1	257470001	257471600	GAIN
chr1	257934801	257936400	GAIN
chr1	257967601	257970000	GAIN
chr1	257972801	257974800	GAIN
chr1	257985601	257988000	GAIN
chr1	257998001	258000800	GAIN
chr1	258089201	258090800	GAIN
chr1	258099201	258101200	GAIN
chr1	258136401	258138000	GAIN
chr1	258169201	258173600	GAIN
chr1	258204001	258205600	GAIN
chr1	258216001	258217600	GAIN
chr1	258265601	258267600	GAIN
chr1	258282801	258284400	GAIN
chr1	258293201	258295200	GAIN
chr1	258306801	258309200	GAIN
chr1	258319201	258321600	GAIN
chr1	258372001	258374000	GAIN
chr1	258482001	258484000	GAIN
chr1	258497201	258499200	GAIN
chr1	258525601	258527600	GAIN
chr1	258551601	258554800	GAIN
chr1	258825601	258828400	GAIN
chr1	258838801	258840400	GAIN
chr1	259176401	259178800	GAIN
chr1	261961601	261969600	LOSS
chr1	261972001	261974000	LOSS
chr1	261997601	262000400	LOSS
chr1	262001601	262010400	LOSS
chr1	262513601	262515600	GAIN
chr1	262522001	262524400	GAIN
chr1	262528801	262532800	GAIN
chr1	262538001	262540000	GAIN
chr1	262545601	262547600	GAIN
chr1	262549201	262551600	GAIN
chr1	262556401	262558000	GAIN
chr1	262559601	262565600	GAIN
chr1	262566801	262571600	GAIN
chr1	262572401	262595800	GAIN
chr1	262597401	262623600	GAIN
chr1	262624401	262629600	GAIN
chr1	262632801	262636000	GAIN
chr1	262636801	262643600	LOSS
chr1	262645201	262654800	GAIN
chr1	262656001	262674000	GAIN
chr1	262674401	262678400	GAIN
chr1	262680001	262684400	GAIN
chr1	262685601	262690400	GAIN
chr1	262692001	262699000	LOSS
chr1	262701201	262704400	GAIN
chr1	262706401	262710000	GAIN
chr1	262716801	262719200	GAIN
chr1	262721401	262723200	LOSS
chr1	262724401	262726000	LOSS
chr1	262726401	262728000	LOSS
chr1	262735001	262736400	GAIN
chr1	262737201	262740400	GAIN
chr1	262744401	262746000	GAIN
chr1	262750401	262754200	GAIN
chr1	262777801	262785200	LOSS
chr1	262788001	262791600	GAIN
chr1	262792801	262794800	GAIN
chr1	262795601	262804400	LOSS
chr1	262814401	262821200	LOSS
chr1	262827601	262834800	GAIN
chr1	262847201	262860800	GAIN
chr1	262863601	262878000	GAIN
chr1	262882801	262884400	GAIN
chr1	262886001	262888800	GAIN
chr1	262888801	262890400	GAIN
chr1	262891201	262893200	GAIN
chr1	262899601	262901200	GAIN
chr1	262902001	262904000	GAIN
chr1	262907201	262909200	GAIN
chr1	262912401	262918400	GAIN
chr1	262920401	262950400	GAIN
chr1	262951201	262953200	GAIN
chr1	262956801	263032400	GAIN
chr1	263041201	263044400	GAIN
chr1	263045201	263047600	GAIN
chr1	263049201	263051200	GAIN
chr1	263058401	263062800	GAIN
chr1	263065601	263070000	GAIN
chr1	263070801	263079200	GAIN
chr1	263094801	263096800	GAIN
chr1	263102401	263105600	GAIN
chr1	263111601	263113200	GAIN
chr1	263116401	263119600	GAIN
chr1	263123201	263125200	GAIN
chr1	263126401	263130800	GAIN
chr1	263132801	263136400	GAIN
chr1	263136401	263138800	GAIN
chr1	263140801	263143200	GAIN
chr1	263150001	263156400	GAIN
chr1	263160801	263162400	GAIN
chr1	263164001	263165600	GAIN
chr1	263170801	263173200	GAIN
chr1	263174801	263177200	GAIN
chr1	263177601	263179600	GAIN
chr1	263182801	263185600	GAIN
chr1	263189201	263190800	GAIN
chr1	263196001	263198000	GAIN
chr1	263202001	263206400	GAIN
chr1	263206801	263208400	GAIN
chr1	263212401	263216800	GAIN
chr1	263217601	263219200	GAIN
chr1	263247201	263250000	GAIN
chr1	263252401	263255200	GAIN
chr1	263268801	263270400	GAIN
chr1	263270401	263272000	GAIN
chr1	263277601	263280000	GAIN
chr1	263282001	263284000	GAIN
chr1	263285201	263293600	GAIN
chr1	263295201	263298000	GAIN
chr1	263298401	263302400	GAIN
chr1	263306801	263313200	GAIN
chr1	263315201	263320000	GAIN
chr1	263321201	263327200	GAIN
chr1	263328001	263337200	GAIN
chr1	263338401	263342800	GAIN
chr1	263343201	263344800	GAIN
chr1	263346401	263348800	GAIN
chr1	263349601	263354000	GAIN
chr1	263354801	263356400	GAIN
chr1	263357201	263360000	GAIN
chr1	263360801	263362400	GAIN
chr1	263363601	263365600	GAIN
chr1	263368401	263370000	GAIN
chr1	263370001	263373200	GAIN
chr1	263374001	263375600	GAIN
chr1	263376801	263378800	GAIN
chr1	263394401	263396000	GAIN
chr1	263404801	263409600	GAIN
chr1	263412001	263414400	GAIN
chr1	263420001	263421600	GAIN
chr1	263428801	263430400	GAIN
chr1	263434001	263436000	GAIN
chr1	263436001	263438000	GAIN
chr1	263444801	263448800	GAIN
chr1	263449601	263451200	GAIN
chr1	263452001	263454400	GAIN
chr1	263455201	263459600	GAIN
chr1	263465601	263469200	GAIN
chr1	263479201	263481600	GAIN
chr1	263484801	263487200	GAIN
chr1	263492001	263500000	GAIN
chr1	263502001	263503600	GAIN
chr1	263504001	263506000	GAIN
chr1	263506001	263508000	GAIN
chr1	263510801	263512800	GAIN
chr1	263513601	263515200	GAIN
chr1	263517601	263519200	GAIN
chr1	263524401	263526400	GAIN
chr1	263530801	263536000	GAIN
chr1	263536001	263539600	GAIN
chr1	263540801	263542800	GAIN
chr1	263550801	263556400	GAIN
chr1	263556801	263559200	GAIN
chr1	263559601	263562000	GAIN
chr1	263562801	263564400	GAIN
chr1	263565201	263571600	GAIN
chr1	263574401	263576400	GAIN
chr1	263590801	263592400	GAIN
chr1	263597201	263599200	GAIN
chr1	263600001	263603600	GAIN
chr1	263604401	263608800	GAIN
chr1	263612401	263615600	GAIN
chr1	263616401	263621200	GAIN
chr1	263626001	263628000	GAIN
chr1	263629601	263631200	GAIN
chr1	263633201	263634800	GAIN
chr1	263639201	263641200	GAIN
chr1	263645201	263648000	GAIN
chr1	263650401	263652400	GAIN
chr1	263655601	263657200	GAIN
chr1	263657601	263660000	GAIN
chr1	263663201	263667600	GAIN
chr1	263668801	263672800	GAIN
chr1	263673601	263675600	GAIN
chr1	263680001	263688400	GAIN
chr1	263714801	263716400	GAIN
chr1	263716401	263718000	GAIN
chr1	263718801	263724000	GAIN
chr1	263725201	263726800	GAIN
chr1	265080801	265083600	LOSS
chr1	265284801	265286800	LOSS
chr1	266075201	266076800	LOSS
chr1	267137201	267138800	LOSS
chr1	268019601	268021600	LOSS
chr1	268040801	268042400	LOSS
chr1	268126001	268128000	LOSS
chr1	268130801	268137600	LOSS
chr1	268139201	268141600	LOSS
chr1	268159601	268162400	LOSS
chr1	268204801	268206400	LOSS
chr1	268372001	268373600	LOSS
chr1	268374401	268376400	LOSS
chr1	268426401	268428000	LOSS
chr1	268507201	268508800	LOSS
chr1	268596001	268598000	LOSS
chr1	268647601	268650400	LOSS
chr1	268731601	268734000	LOSS
chr1	268850801	268852800	LOSS
chr1	269196801	269200000	LOSS
chr1	269339601	269341600	LOSS
chr1	269345201	269347200	LOSS
chr1	269631601	269633600	LOSS
chr1	269666801	269668400	LOSS
chr1	269844001	269846000	LOSS
chr1	269851601	269853200	LOSS
chr1	269855201	269856800	LOSS
chr1	269863601	269865600	LOSS
chr1	269915201	269916800	LOSS
chr1	270268801	270270800	LOSS
chr1	270290001	270292400	LOSS
chr1	270455601	270457600	LOSS
chr1	270486801	270488400	LOSS
chr1	270572001	270574400	LOSS
chr1	270723601	270725200	LOSS
chr1	270729601	270732400	LOSS
chr1	270995601	270997600	LOSS
chr1	271042001	271043600	LOSS
chr1	271066401	271068000	LOSS
chr1	271972001	271974000	LOSS
chr1	271985601	271987200	LOSS
chr1	271988001	271989600	LOSS
chr1	271996801	271998800	LOSS
chr1	272030001	272032000	LOSS
chr1	272276801	272279200	LOSS
chr1	272332801	272336000	LOSS
chr1	272352001	272354800	LOSS
chr1	272398801	272400800	LOSS
chr1	272574001	272576800	LOSS
chr1	272577201	272579200	LOSS
chr1	272584801	272587200	LOSS
chr1	272618801	272620400	LOSS
chr1	272653201	272654800	LOSS
chr1	272739201	272741200	LOSS
chr1	272902801	272904400	LOSS
chr1	272952001	272953600	LOSS
chr1	273060801	273062800	LOSS
chr1	273086801	273088400	LOSS
chr1	273107201	273109200	LOSS
chr1	273189201	273190800	LOSS
chr1	273243601	273246000	LOSS
chr1	273373601	273375600	LOSS
chr1	273502801	273504400	LOSS
chr1	273538401	273540800	LOSS
chr1	273550401	273552400	LOSS
chr1	273596401	273598400	LOSS
chr1	273602801	273606400	LOSS
chr1	273763601	273765200	LOSS
chr1	273924801	273926800	LOSS
chr1	274076801	274079200	LOSS
chr1	274122401	274124000	LOSS
chr1	274181201	274183200	LOSS
chr1	274282001	274284000	LOSS
chr10	2945001	2954000	LOSS
chr10	5858401	5860200	LOSS
chr10	12667601	12673600	GAIN
chr10	12674001	12686800	GAIN
chr10	15234401	15236000	GAIN
chr10	15269601	15272800	GAIN
chr10	15293201	15296000	GAIN
chr10	15296401	15300000	GAIN
chr10	15300801	15307200	GAIN
chr10	15308001	15309600	GAIN
chr10	17503201	17505200	LOSS
chr10	18187601	18189600	LOSS
chr10	18842801	18852800	LOSS
chr10	18884001	18888400	LOSS
chr10	19141601	19192800	GAIN
chr10	19250001	19282000	GAIN
chr10	19282001	19309600	GAIN
chr10	19313201	19316800	GAIN
chr10	19325201	19326800	GAIN
chr10	19414601	19499200	GAIN
chr10	19957601	19961600	LOSS
chr10	21126001	21128000	GAIN
chr10	21144001	21148000	GAIN
chr10	21162401	21164400	GAIN
chr10	21176801	21178400	GAIN
chr10	22962001	22964000	LOSS
chr10	23086001	23088800	LOSS
chr10	23338001	23339600	LOSS
chr10	23363601	23366000	LOSS
chr10	23397601	23399600	LOSS
chr10	23437201	23438800	LOSS
chr10	23566001	23568400	LOSS
chr10	23614801	23618400	LOSS
chr10	23710401	23712400	LOSS
chr10	23783201	23785200	LOSS
chr10	23798801	23800800	LOSS
chr10	23835601	23837600	LOSS
chr10	23860801	23862400	LOSS
chr10	24089201	24091200	LOSS
chr10	24100801	24102800	LOSS
chr10	24188401	24190400	LOSS
chr10	24202401	24204200	LOSS
chr10	24223601	24225200	LOSS
chr10	24229201	24230800	LOSS
chr10	24318001	24320000	LOSS
chr10	24932201	24976400	GAIN
chr10	25026801	25036800	GAIN
chr10	25039201	25057200	GAIN
chr10	25058401	25082800	GAIN
chr10	25086801	25140400	GAIN
chr10	29680801	29692000	LOSS
chr10	29693201	29697200	LOSS
chr10	29697601	29702800	LOSS
chr10	29726001	29737600	LOSS
chr10	29739201	29747600	LOSS
chr10	31766401	31768400	GAIN
chr10	32030001	32031600	GAIN
chr10	33618401	33620400	GAIN
chr10	33634001	33636400	GAIN
chr10	35366401	35368800	GAIN
chr10	35616601	35617200	GAIN
chr10	35621601	35641200	GAIN
chr10	37974001	37975600	GAIN
chr10	38054401	38056400	GAIN
chr10	38070001	38072400	GAIN
chr10	38128001	38129600	GAIN
chr10	38138001	38140000	GAIN
chr10	38152401	38154400	GAIN
chr10	42087601	42098800	GAIN
chr10	55994001	55996000	GAIN
chr10	58871801	58880600	LOSS
chr10	59177801	59178000	LOSS
chr10	59178401	59182800	LOSS
chr10	60562401	60564000	LOSS
chr10	62115601	62117600	GAIN
chr10	62119201	62122400	GAIN
chr10	62123201	62124800	GAIN
chr10	62125601	62127600	GAIN
chr10	62128801	62130400	GAIN
chr10	62135201	62136800	GAIN
chr10	62144001	62145600	GAIN
chr10	62186801	62188400	GAIN
chr10	62210401	62212000	GAIN
chr10	62214401	62216400	GAIN
chr10	62259201	62260800	GAIN
chr10	62261201	62262800	GAIN
chr10	62264401	62266800	GAIN
chr10	62270001	62272000	GAIN
chr10	62277201	62278800	GAIN
chr10	62322401	62330000	GAIN
chr10	63380801	63382400	LOSS
chr10	63392401	63394000	LOSS
chr10	63745201	63747200	GAIN
chr10	63754801	63756400	GAIN
chr10	63759601	63761200	GAIN
chr10	63769201	63770800	GAIN
chr10	63784001	63785600	GAIN
chr10	63795601	63798800	GAIN
chr10	63803201	63805200	GAIN
chr10	63805201	63807200	GAIN
chr10	63819201	63821200	GAIN
chr10	63831201	63834400	GAIN
chr10	65357201	65359200	LOSS
chr10	67792401	67795200	LOSS
chr10	67804801	67806400	LOSS
chr10	67822401	67824000	LOSS
chr10	68171201	68173600	LOSS
chr11	100801	102400	LOSS
chr11	338401	349200	LOSS
chr11	453601	456000	LOSS
chr11	947601	949600	LOSS
chr11	1549601	1550800	LOSS
chr11	1874801	1876400	LOSS
chr11	2807201	2809200	LOSS
chr11	2908801	2910800	LOSS
chr11	4210801	4212400	LOSS
chr11	4414801	4416400	LOSS
chr11	4571201	4573600	LOSS
chr11	5309201	5310800	LOSS
chr11	5364801	5367200	LOSS
chr11	18808801	18810400	GAIN
chr11	19429601	19435600	LOSS
chr11	19442401	19475200	LOSS
chr11	19480001	19484000	LOSS
chr11	19486401	19527600	LOSS
chr11	19734401	19736000	LOSS
chr11	19736801	19762800	LOSS
chr11	19766801	19768400	LOSS
chr11	19770801	19772800	LOSS
chr11	19774801	19777600	LOSS
chr11	19778401	19781200	LOSS
chr11	19782801	19788000	LOSS
chr11	19790001	19843200	LOSS
chr11	20639001	20645400	LOSS
chr11	31884001	31885600	GAIN
chr11	32448801	32450400	GAIN
chr11	33569601	33571200	GAIN
chr11	33572401	33574400	GAIN
chr11	33574801	33579200	GAIN
chr11	33589201	33591200	GAIN
chr11	33612001	33614400	GAIN
chr11	33617601	33619600	GAIN
chr11	33671201	33675600	GAIN
chr11	33693201	33695200	GAIN
chr11	33710801	33713200	GAIN
chr11	33737601	33740000	GAIN
chr11	33758801	33760400	GAIN
chr11	33762001	33763600	GAIN
chr11	33766401	33769600	GAIN
chr11	33777201	33782800	GAIN
chr11	33825601	33834000	GAIN
chr11	33838401	33840800	GAIN
chr11	34087201	34089200	GAIN
chr11	35907201	35910000	GAIN
chr11	35916401	35918400	GAIN
chr11	40488201	40494000	LOSS
chr11	41017601	41021200	GAIN
chr11	47698401	47705200	LOSS
chr11	57012401	57270800	LOSS
chr11	64388001	64397200	GAIN
chr11	64399601	64426000	LOSS
chr11	64428001	64430400	LOSS
chr11	64435601	64442800	LOSS
chr11	64466001	64510600	GAIN
chr11	64525001	64602400	GAIN
chr11	64603201	64670600	GAIN
chr11	64673801	64834000	GAIN
chr11	64834001	64837200	GAIN
chr11	64837601	64839200	GAIN
chr11	64839601	65034000	GAIN
chr11	66399601	66402400	LOSS
chr11	66403601	66405200	LOSS
chr11	66406001	66408800	LOSS
chr11	68848801	68850800	LOSS
chr11	77199601	77201600	LOSS
chr11	77300801	77302400	LOSS
chr11	77304401	77306800	LOSS
chr11	77386401	77388800	LOSS
chr11	77396801	77398800	LOSS
chr11	77535201	77537600	LOSS
chr11	77577201	77578800	LOSS
chr11	77579601	77581200	LOSS
chr11	77766801	77768400	LOSS
chr11	77967601	77969200	LOSS
chr11	78046801	78048400	LOSS
chr11	78055201	78057600	LOSS
chr11	78065201	78068400	LOSS
chr11	78069201	78073600	LOSS
chr11	78075201	78083200	LOSS
chr11	78223201	78224800	LOSS
chr11	78279601	78281200	LOSS
chr11	78294801	78296400	LOSS
chr11	78390001	78391600	LOSS
chr11	78528001	78530000	LOSS
chr11	78590001	78592000	LOSS
chr11	78814401	78816000	LOSS
chr11	78820401	78822800	LOSS
chr12	801	5600	GAIN
chr12	8801	16800	GAIN
chr12	18001	19600	GAIN
chr12	24001	26400	GAIN
chr12	28801	32000	GAIN
chr12	38401	40000	GAIN
chr12	56401	57200	GAIN
chr12	60001	63600	GAIN
chr12	289201	291200	LOSS
chr12	314801	316800	LOSS
chr12	363201	364800	LOSS
chr12	506401	508800	LOSS
chr12	623201	625600	LOSS
chr12	654001	656000	LOSS
chr12	662401	664800	LOSS
chr12	692001	693600	LOSS
chr12	758401	763200	LOSS
chr12	836001	838000	LOSS
chr12	883201	886000	LOSS
chr12	1177201	1179600	LOSS
chr12	1191601	1194800	LOSS
chr12	1300801	1302400	LOSS
chr12	1444401	1446000	LOSS
chr12	1477601	1479200	LOSS
chr12	1529601	1534400	LOSS
chr12	1541601	1543200	LOSS
chr12	1544801	1546400	LOSS
chr12	1561601	1563600	LOSS
chr12	1582801	1584800	LOSS
chr12	1677201	1679200	LOSS
chr12	1780801	1782400	LOSS
chr12	1927601	1930000	LOSS
chr12	1996001	1997600	LOSS
chr12	2015201	2017200	LOSS
chr12	2464401	2467600	LOSS
chr12	2512401	2514000	LOSS
chr12	3153201	3155200	LOSS
chr12	3162001	3164000	LOSS
chr12	3329601	3331600	LOSS
chr12	3468801	3470400	LOSS
chr12	3547601	3551200	LOSS
chr12	3622001	3623600	LOSS
chr12	3630401	3632000	LOSS
chr12	3639201	3641200	LOSS
chr12	3759201	3761200	LOSS
chr12	4002401	4004000	LOSS
chr12	4045201	4047200	LOSS
chr12	4054401	4056000	LOSS
chr12	4188801	4190800	LOSS
chr12	4221601	4223200	LOSS
chr12	4226401	4228000	LOSS
chr12	4236001	4237600	LOSS
chr12	4414801	4416400	LOSS
chr12	4427601	4429200	LOSS
chr12	4514401	4516000	LOSS
chr12	4610001	4611600	LOSS
chr12	4630401	4633200	LOSS
chr12	4660801	4662800	LOSS
chr12	4708401	4711200	LOSS
chr12	4736801	4738800	LOSS
chr12	4762401	4764400	LOSS
chr12	5082001	5084000	LOSS
chr12	5140801	5142800	LOSS
chr12	5228401	5231200	LOSS
chr12	5287201	5290800	LOSS
chr12	5381201	5383200	LOSS
chr12	5391201	5393200	LOSS
chr12	5443201	5444800	LOSS
chr12	5513601	5515600	LOSS
chr12	5548401	5558800	LOSS
chr12	5560001	5561600	LOSS
chr12	5584001	5586000	LOSS
chr12	5610001	5612000	LOSS
chr12	5661601	5663600	LOSS
chr12	5665201	5666800	LOSS
chr12	5911201	5913200	LOSS
chr12	6214801	6216400	LOSS
chr12	6288401	6290000	LOSS
chr12	6604801	6606400	LOSS
chr12	6606801	6610800	LOSS
chr12	6767201	6769600	LOSS
chr12	7618401	7620000	LOSS
chr12	7668401	7670000	LOSS
chr12	15373601	15375600	LOSS
chr12	17855201	17859200	GAIN
chr12	17860801	17868000	GAIN
chr12	17868001	17869600	GAIN
chr12	17873201	17876400	GAIN
chr12	17877601	17881600	GAIN
chr12	17884401	17886000	GAIN
chr12	17886401	17888000	GAIN
chr12	17889601	17893200	GAIN
chr12	17894401	17896400	GAIN
chr12	17898401	17900000	GAIN
chr12	17902801	17913200	GAIN
chr12	17914401	17921600	GAIN
chr12	17925601	17930000	GAIN
chr12	17933601	17935200	GAIN
chr12	17935201	17960000	GAIN
chr12	17967201	17968800	GAIN
chr12	17970001	17973200	GAIN
chr12	18030001	18032000	LOSS
chr12	18044801	18046400	LOSS
chr12	18047601	18049200	LOSS
chr12	19094401	19096400	LOSS
chr12	19230801	19233600	LOSS
chr12	20486401	20488000	LOSS
chr12	21038001	21040000	LOSS
chr12	21835201	21837200	LOSS
chr12	21920801	21922400	LOSS
chr12	21950801	21952800	LOSS
chr12	22057601	22060000	LOSS
chr12	22603201	22605200	LOSS
chr12	22620001	22622800	LOSS
chr12	22713601	22715200	LOSS
chr12	23038401	23040800	LOSS
chr12	23052001	23055200	LOSS
chr12	23351201	23352800	LOSS
chr12	23428401	23430400	LOSS
chr12	23522801	23524800	LOSS
chr12	23554001	23557200	LOSS
chr12	23644401	23646400	LOSS
chr12	24012001	24014800	LOSS
chr12	24056401	24058400	LOSS
chr12	24804401	24806400	LOSS
chr12	24808801	24810400	LOSS
chr12	24827601	24829200	LOSS
chr12	24846001	24847600	LOSS
chr12	24870401	24872400	LOSS
chr12	24872801	24875600	LOSS
chr12	24995201	24997200	LOSS
chr12	25272001	25276000	LOSS
chr12	25282001	25283600	LOSS
chr12	25376401	25379200	LOSS
chr12	25389601	25394400	LOSS
chr12	25396801	25398400	LOSS
chr12	25455201	25457200	LOSS
chr12	25470001	25471600	LOSS
chr12	25483201	25484800	LOSS
chr12	25728001	25730000	LOSS
chr12	25763601	25766000	LOSS
chr12	26031201	26033200	LOSS
chr12	26092801	26095200	LOSS
chr12	26100801	26102800	LOSS
chr12	26124801	26126800	LOSS
chr12	26163601	26166000	LOSS
chr12	26373601	26375200	LOSS
chr12	26406001	26407600	LOSS
chr12	26559201	26560800	GAIN
chr12	26564001	26566000	GAIN
chr12	26733201	26735200	LOSS
chr12	26750001	26752400	LOSS
chr12	26755601	26768400	LOSS
chr12	26801601	26803200	LOSS
chr12	27073601	27076000	LOSS
chr12	27172001	27174800	LOSS
chr12	27959601	27961600	GAIN
chr12	27966001	27967600	GAIN
chr12	28006801	28008800	GAIN
chr12	28012401	28014800	GAIN
chr12	28031201	28033200	GAIN
chr12	28064001	28066000	GAIN
chr12	28069601	28071200	GAIN
chr12	28090001	28092400	GAIN
chr12	28100801	28102400	GAIN
chr12	28103201	28107600	GAIN
chr12	28191201	28193200	GAIN
chr12	28200401	28202000	GAIN
chr12	28220801	28222800	GAIN
chr12	28223201	28229600	GAIN
chr12	28244001	28246000	GAIN
chr12	28260001	28261600	GAIN
chr12	28269601	28271600	GAIN
chr12	28331601	28334000	GAIN
chr12	28340001	28342000	GAIN
chr12	28866401	28868400	GAIN
chr12	28871201	28872800	GAIN
chr12	28876801	28879400	GAIN
chr12	28886801	28889000	GAIN
chr12	29442401	29444400	GAIN
chr12	29452801	29454400	GAIN
chr12	29506801	29508400	GAIN
chr12	29520001	29521600	GAIN
chr12	29535601	29537200	GAIN
chr12	29546801	29548400	GAIN
chr12	29552001	29555600	GAIN
chr12	29555601	29558000	GAIN
chr12	29591601	29593200	LOSS
chr12	29663201	29665200	GAIN
chr12	29686801	29690000	GAIN
chr12	29729601	29731600	GAIN
chr12	29739201	29741600	GAIN
chr12	29755601	29757600	GAIN
chr12	29782801	29784400	GAIN
chr12	30082401	30084800	GAIN
chr12	30090001	30091600	GAIN
chr12	30418801	30420400	GAIN
chr12	30422801	30424400	GAIN
chr12	31872401	31874400	GAIN
chr12	31875201	31877200	GAIN
chr12	31943601	31945600	GAIN
chr12	31953201	31955200	GAIN
chr12	32008401	32010400	GAIN
chr12	32088401	32090000	GAIN
chr12	33942001	33943600	LOSS
chr12	33972801	33975200	LOSS
chr12	34295201	34300400	LOSS
chr12	34442801	34445200	GAIN
chr12	34446801	34454800	GAIN
chr12	34567201	34569200	LOSS
chr12	36800801	36804000	LOSS
chr12	36914001	36915800	LOSS
chr12	38004001	38005200	LOSS
chr12	38253601	38256000	LOSS
chr12	38261601	38263600	LOSS
chr12	38275601	38277200	LOSS
chr12	38364801	38366400	LOSS
chr12	38369601	38371200	LOSS
chr12	38455601	38456800	LOSS
chr12	39354801	39357200	LOSS
chr12	39363601	39366000	LOSS
chr12	39372401	39376400	LOSS
chr12	39376801	39382800	LOSS
chr12	40010001	40011600	LOSS
chr12	41785201	41790000	LOSS
chr12	41794001	41795600	LOSS
chr12	41813601	41821200	LOSS
chr12	41824401	41827200	LOSS
chr12	43348801	43350800	LOSS
chr12	43378401	43380400	LOSS
chr12	43388001	43389600	LOSS
chr12	44070401	44072000	LOSS
chr12	44760401	44762000	LOSS
chr12	45259601	45261200	LOSS
chr12	45264001	45270000	LOSS
chr12	45272001	45276800	LOSS
chr12	45278401	45280400	LOSS
chr12	45280401	45282000	LOSS
chr12	45284401	45286000	LOSS
chr12	45288801	45291200	LOSS
chr12	45309201	45318000	LOSS
chr12	45319601	45321200	LOSS
chr12	45322001	45325200	LOSS
chr12	45367601	45370000	LOSS
chr12	47458401	47460400	LOSS
chr12	47494801	47496400	LOSS
chr12	48085601	48087200	LOSS
chr12	49032801	49080400	GAIN
chr12	49083201	49135400	GAIN
chr12	49158001	49178000	GAIN
chr12	49226401	49228000	LOSS
chr12	49235001	49292200	GAIN
chr12	49316801	49361400	GAIN
chr12	49544601	49553200	LOSS
chr12	49557601	49563600	LOSS
chr12	50580801	50582400	LOSS
chr12	51123201	51126800	GAIN
chr12	51128001	51133600	GAIN
chr12	51134401	51136800	GAIN
chr12	51139201	51142400	GAIN
chr12	51142801	51144800	GAIN
chr12	52441201	52443200	LOSS
chr12	52451601	52453600	LOSS
chr12	52458001	52460000	LOSS
chr12	52483201	52484800	LOSS
chr12	52509201	52511600	LOSS
chr12	52538801	52540800	LOSS
chr12	52549201	52550800	LOSS
chr12	52655601	52657200	LOSS
chr12	52748401	52750400	LOSS
chr12	52804801	52806400	LOSS
chr12	52814801	52818400	LOSS
chr12	52934801	52937200	LOSS
chr12	52943601	52944800	LOSS
chr12	52959201	52960800	LOSS
chr12	52990801	52992600	LOSS
chr12	53014401	53016400	LOSS
chr12	53021601	53023600	LOSS
chr12	53117601	53118600	LOSS
chr12	53385201	53387200	LOSS
chr12	53390801	53392400	LOSS
chr12	53886801	53888400	LOSS
chr12	53967601	53969200	LOSS
chr12	54220401	54222000	LOSS
chr12	54344801	54346400	LOSS
chr12	58829201	58830800	LOSS
chr12	58841201	58843200	LOSS
chr12	59203601	59205600	LOSS
chr12	59210401	59212000	LOSS
chr12	59467201	59469600	LOSS
chr12	59524801	59526400	LOSS
chr12	59563601	59565200	LOSS
chr12	59828401	59830400	LOSS
chr12	59914401	59916000	LOSS
chr12	60015201	60017200	LOSS
chr12	60052001	60055200	LOSS
chr12	60155201	60158000	LOSS
chr12	60174401	60176000	LOSS
chr12	60252001	60253600	LOSS
chr12	60345201	60347200	LOSS
chr12	60412801	60414400	LOSS
chr12	60414801	60416800	LOSS
chr12	60434401	60436800	LOSS
chr12	60502401	60504000	LOSS
chr12	60876001	60877600	LOSS
chr12	60880801	60882400	LOSS
chr12	60936001	60938400	LOSS
chr12	61014001	61016400	LOSS
chr12	61321201	61322800	LOSS
chr12	61328401	61330400	LOSS
chr12	61355601	61357600	LOSS
chr12	61544801	61546400	GAIN
chr12	61546801	61548800	GAIN
chr12	61564801	61566400	GAIN
chr12	61574801	61576400	GAIN
chr12	61583201	61596000	GAIN
chr12	61597201	61599200	GAIN
chr12	61600401	61602400	GAIN
chr13	532801	535200	GAIN
chr13	849001	850400	GAIN
chr13	859201	860800	GAIN
chr13	864001	865000	GAIN
chr13	1036401	1040800	LOSS
chr13	1042401	1048600	LOSS
chr13	2778001	2779600	GAIN
chr13	5480601	5482400	GAIN
chr13	5502401	5507600	LOSS
chr13	5516401	5518400	GAIN
chr13	6628401	6633200	GAIN
chr13	7524801	7526400	GAIN
chr13	9012801	9014400	GAIN
chr13	11588401	11595200	GAIN
chr13	13458001	13466400	LOSS
chr13	15325601	15327200	GAIN
chr13	15335601	15337200	GAIN
chr13	15344401	15346000	GAIN
chr13	15363201	15365200	GAIN
chr13	15414801	15416800	GAIN
chr13	15995601	15998000	GAIN
chr13	16022001	16023600	GAIN
chr13	16916001	16918000	GAIN
chr13	16923201	16925200	GAIN
chr13	16938801	16942000	GAIN
chr13	17076801	17078400	GAIN
chr13	17100401	17102400	GAIN
chr13	17717201	17764800	LOSS
chr13	17765601	17810400	LOSS
chr13	19965201	19967600	GAIN
chr13	20020401	20022400	GAIN
chr13	20024001	20026000	GAIN
chr13	20037201	20038800	GAIN
chr13	20060001	20061600	GAIN
chr13	20118001	20119600	GAIN
chr13	20145601	20147200	GAIN
chr13	20155601	20157600	GAIN
chr13	20201201	20202800	GAIN
chr13	20206001	20207600	GAIN
chr13	20214001	20216000	GAIN
chr13	20230001	20232000	GAIN
chr13	20240001	20241600	GAIN
chr13	20244401	20246800	GAIN
chr13	20256401	20258000	GAIN
chr13	20284401	20286800	GAIN
chr13	20298401	20300400	GAIN
chr13	20338801	20340400	GAIN
chr13	20356401	20358000	GAIN
chr13	20360801	20362800	GAIN
chr13	20373601	20375200	GAIN
chr13	20440401	20442800	GAIN
chr13	20460801	20462800	GAIN
chr13	20490401	20492000	GAIN
chr13	20498401	20499400	GAIN
chr13	20563201	20564800	GAIN
chr13	20664801	20666800	GAIN
chr13	21083201	21084800	GAIN
chr13	21362801	21364400	GAIN
chr13	21366401	21368000	GAIN
chr13	21387201	21388800	GAIN
chr13	21401601	21403600	GAIN
chr13	21452801	21454400	GAIN
chr13	21467601	21470800	GAIN
chr13	30926801	30992400	GAIN
chr13	30998801	31003200	GAIN
chr13	31006401	31009600	GAIN
chr13	31028401	31030000	GAIN
chr13	31030801	31032400	GAIN
chr13	31037201	31039200	GAIN
chr13	31056001	31057600	GAIN
chr13	31092001	31094200	GAIN
chr13	33307201	33308400	GAIN
chr13	33325201	33327600	GAIN
chr13	33332801	33336000	GAIN
chr13	33338001	33339600	GAIN
chr13	33340001	33341600	GAIN
chr13	36481601	36483200	GAIN
chr13	36566001	36566400	GAIN
chr13	36700001	36701400	GAIN
chr13	36925601	36927600	GAIN
chr13	36934401	36936400	GAIN
chr13	37250401	37252400	GAIN
chr13	37273201	37275200	GAIN
chr13	37292801	37294400	GAIN
chr13	37317201	37319600	GAIN
chr13	37439201	37440800	GAIN
chr13	37527201	37529600	GAIN
chr13	37597601	37599600	GAIN
chr13	37609601	37611600	GAIN
chr13	37644001	37646800	GAIN
chr13	37680001	37681600	GAIN
chr13	37682401	37684400	GAIN
chr13	37689601	37691600	GAIN
chr13	37751201	37754000	GAIN
chr13	37945601	37947600	GAIN
chr13	37952001	37953600	GAIN
chr13	37955601	37957200	GAIN
chr13	37991201	37994800	GAIN
chr13	39193201	39197200	GAIN
chr13	39199201	39201200	GAIN
chr13	39202801	39204800	GAIN
chr13	40667601	40670000	GAIN
chr13	40975201	40976800	GAIN
chr13	40992801	40995200	GAIN
chr13	41080001	41081600	GAIN
chr13	41092801	41094800	GAIN
chr13	41104801	41106800	GAIN
chr13	41130401	41132400	GAIN
chr13	41134801	41136400	GAIN
chr13	41137201	41139200	GAIN
chr13	41153201	41155200	GAIN
chr13	41180801	41182800	GAIN
chr13	41202001	41203600	GAIN
chr13	41206401	41210000	GAIN
chr13	41227201	41233200	GAIN
chr13	41284801	41286800	GAIN
chr13	41423601	41425600	GAIN
chr13	41437201	41439600	GAIN
chr13	41445601	41447200	GAIN
chr13	41506001	41507600	GAIN
chr13	41532801	41535600	GAIN
chr13	41543601	41545200	GAIN
chr13	41546401	41548800	GAIN
chr13	41554801	41556400	GAIN
chr13	41557601	41559600	GAIN
chr13	41570001	41572000	GAIN
chr13	41607201	41609600	GAIN
chr13	41637601	41640000	GAIN
chr13	41654801	41656800	GAIN
chr13	41684801	41686800	GAIN
chr13	41705201	41707200	GAIN
chr13	41752001	41754400	GAIN
chr13	41784801	41787200	GAIN
chr13	41809601	41812000	GAIN
chr13	41868001	41869600	GAIN
chr13	41920001	41921600	GAIN
chr13	42094801	42096400	GAIN
chr13	42716401	42718400	GAIN
chr13	42745201	42747200	GAIN
chr13	42755601	42757600	GAIN
chr13	42778001	42779600	GAIN
chr13	42965201	42967200	GAIN
chr13	43494001	43495600	GAIN
chr13	43516001	43517400	GAIN
chr13	44391201	44393200	GAIN
chr13	44588801	44590800	GAIN
chr13	44667201	44670400	GAIN
chr13	44696801	44698800	GAIN
chr13	44738401	44740000	GAIN
chr13	44749201	44750800	GAIN
chr13	44756801	44759200	GAIN
chr13	44763601	44766800	GAIN
chr13	44788801	44791600	GAIN
chr13	44798401	44800800	GAIN
chr13	44803201	44804800	GAIN
chr13	44806001	44808000	GAIN
chr13	44955801	44956800	GAIN
chr13	44958801	44962800	GAIN
chr13	45573201	45575200	GAIN
chr13	46270001	46271600	GAIN
chr13	46322401	46324000	GAIN
chr13	46470801	46472400	GAIN
chr13	46475201	46478000	GAIN
chr13	46487201	46490400	GAIN
chr13	46496001	46497600	GAIN
chr13	46516401	46519200	GAIN
chr13	46530001	46532000	GAIN
chr13	46549601	46551200	GAIN
chr13	46601201	46602800	GAIN
chr13	46612401	46615600	GAIN
chr13	46657201	46659600	GAIN
chr13	46672001	46674400	GAIN
chr13	46688401	46690400	GAIN
chr13	46707201	46708800	GAIN
chr13	46726801	46730400	GAIN
chr13	46731601	46733600	GAIN
chr13	46760801	46762400	GAIN
chr13	46774801	46776800	GAIN
chr13	46800401	46802000	GAIN
chr13	46804001	46805600	GAIN
chr13	46813601	46815600	GAIN
chr13	46818401	46820000	GAIN
chr13	46837601	46839200	GAIN
chr13	46843201	46844800	GAIN
chr13	48700801	48702400	GAIN
chr13	48894801	48897600	GAIN
chr13	49024801	49027600	GAIN
chr13	49038801	49040800	GAIN
chr13	49054801	49056400	GAIN
chr13	49074801	49076800	GAIN
chr13	49171601	49174800	GAIN
chr13	49200001	49202000	GAIN
chr13	49208801	49210400	GAIN
chr13	49286801	49288400	GAIN
chr13	49356001	49358000	GAIN
chr13	49360001	49362800	GAIN
chr13	49374001	49375600	GAIN
chr13	49384001	49386000	GAIN
chr13	49406001	49409200	GAIN
chr13	49444401	49446000	GAIN
chr13	49480401	49482000	GAIN
chr13	49575601	49577200	GAIN
chr13	49622001	49623600	GAIN
chr13	49628001	49630000	GAIN
chr13	49809201	49811200	GAIN
chr13	49819601	49821600	GAIN
chr13	49859601	49861600	GAIN
chr13	49863201	49865200	GAIN
chr13	49872801	49874800	GAIN
chr13	49878801	49879600	GAIN
chr13	49928801	49931600	GAIN
chr13	49939201	49941600	GAIN
chr13	50022401	50025600	GAIN
chr13	50031601	50033600	GAIN
chr13	50051201	50053200	GAIN
chr13	50054401	50056000	GAIN
chr13	50075601	50077200	GAIN
chr13	50197601	50199600	GAIN
chr13	50225201	50227200	GAIN
chr13	54521601	54524800	GAIN
chr13	54933201	54938000	LOSS
chr13	54938401	54941200	LOSS
chr13	54951201	54962800	LOSS
chr13	54966401	54968800	LOSS
chr13	54969201	54975600	LOSS
chr13	54976001	54984800	LOSS
chr13	54985601	54987400	LOSS
chr13	55012801	55014400	GAIN
chr13	55017201	55019200	GAIN
chr13	55045201	55046800	GAIN
chr13	55067201	55068800	GAIN
chr13	55082001	55084000	GAIN
chr13	55084401	55086400	GAIN
chr13	55114801	55115600	GAIN
chr13	55140001	55141600	GAIN
chr13	55231201	55232800	GAIN
chr13	55234401	55236000	GAIN
chr13	55243601	55247200	GAIN
chr13	55255201	55256800	GAIN
chr13	55263601	55265600	GAIN
chr13	55270001	55271600	GAIN
chr13	55279201	55280800	GAIN
chr13	55328801	55330400	GAIN
chr13	55338801	55340800	GAIN
chr13	55388001	55389600	GAIN
chr13	55400401	55402400	GAIN
chr13	55414401	55416000	GAIN
chr13	55423601	55425600	GAIN
chr13	55442001	55444000	GAIN
chr13	55450001	55458400	GAIN
chr13	55478001	55480000	GAIN
chr13	55483201	55484800	GAIN
chr13	55497201	55498800	GAIN
chr13	55592401	55594800	GAIN
chr13	56291601	56293200	GAIN
chr13	56331601	56333600	GAIN
chr13	56347601	56349200	GAIN
chr13	56504001	56505600	GAIN
chr13	56511601	56516000	GAIN
chr13	56576001	56577600	GAIN
chr13	56577601	56580000	GAIN
chr13	56580001	56582000	GAIN
chr13	56629601	56631600	GAIN
chr13	56653201	56655200	GAIN
chr13	56674801	56676400	GAIN
chr13	56677201	56679600	GAIN
chr13	56684801	56686400	GAIN
chr13	56690401	56692000	GAIN
chr13	56700801	56702400	GAIN
chr13	56764401	56767200	GAIN
chr13	57249201	57253200	GAIN
chr13	58954801	58956400	GAIN
chr13	59042801	59044800	GAIN
chr13	59240801	59242400	GAIN
chr13	59262801	59264400	GAIN
chr13	59274801	59276800	GAIN
chr13	59319201	59320800	GAIN
chr13	59353601	59355200	GAIN
chr13	59850801	59854800	GAIN
chr13	59869601	59871600	GAIN
chr13	59882001	59883600	GAIN
chr13	59902801	59904400	GAIN
chr13	59937201	59939200	GAIN
chr13	60152401	60154000	GAIN
chr13	60251201	60252800	GAIN
chr13	60489201	60491200	GAIN
chr13	60494801	60497600	GAIN
chr13	60498401	60502000	GAIN
chr13	60504401	60506400	GAIN
chr13	60542001	60544400	GAIN
chr13	60548001	60550400	GAIN
chr13	60551601	60553600	GAIN
chr13	60570001	60572000	GAIN
chr13	60597201	60598800	GAIN
chr13	60613201	60614800	GAIN
chr13	60629601	60632000	GAIN
chr13	60716001	60718400	GAIN
chr13	60737601	60739200	GAIN
chr13	61847201	61849200	GAIN
chr13	61854001	61856000	GAIN
chr13	61948801	61950800	GAIN
chr13	61996001	61998400	GAIN
chr13	62040801	62042800	GAIN
chr13	62103201	62105200	GAIN
chr13	62158001	62159600	GAIN
chr13	62183201	62185200	GAIN
chr13	62193601	62195200	GAIN
chr13	62218801	62221200	GAIN
chr13	62249601	62251200	GAIN
chr13	62253601	62256000	GAIN
chr13	62256801	62258400	GAIN
chr13	62548001	62549600	GAIN
chr13	62743001	62760200	GAIN
chr13	63156801	63172000	LOSS
chr13	63203201	63216800	LOSS
chr13	63744401	63750000	GAIN
chr13	63774401	63777200	GAIN
chr13	63781601	63783200	GAIN
chr13	63804401	63806400	GAIN
chr13	63850801	63852800	GAIN
chr13	63878401	63880400	GAIN
chr13	63887601	63889200	GAIN
chr13	63968401	63970400	GAIN
chr13	64041201	64042800	GAIN
chr13	64060401	64062800	GAIN
chr13	64069201	64071200	GAIN
chr13	64101601	64103600	GAIN
chr13	64105601	64107600	GAIN
chr13	64114001	64115600	GAIN
chr13	64135601	64137200	GAIN
chr13	64157201	64159600	GAIN
chr13	64171201	64172800	GAIN
chr13	64224401	64226000	GAIN
chr13	64232001	64234000	GAIN
chr13	64282801	64284800	GAIN
chr13	64339601	64341200	GAIN
chr13	64342401	64344400	GAIN
chr13	64361601	64363600	GAIN
chr13	64366001	64367600	GAIN
chr13	64381601	64383600	GAIN
chr13	64390401	64392400	GAIN
chr13	64402001	64409200	GAIN
chr13	64442801	64445600	GAIN
chr13	64472401	64474000	GAIN
chr13	64475201	64477600	GAIN
chr13	64480801	64483200	GAIN
chr13	64485601	64487600	GAIN
chr13	64520401	64522400	GAIN
chr13	64526401	64528800	GAIN
chr13	64551201	64552800	GAIN
chr13	64562801	64564800	GAIN
chr13	64570401	64572000	GAIN
chr13	64603601	64605200	GAIN
chr13	64611201	64613600	GAIN
chr13	64618001	64619600	GAIN
chr13	64619601	64621600	GAIN
chr13	64624401	64626000	GAIN
chr13	64634801	64637200	GAIN
chr13	64651201	64653200	GAIN
chr13	64672401	64674400	GAIN
chr13	64683201	64685200	GAIN
chr13	64714401	64716000	GAIN
chr13	64718401	64720400	GAIN
chr13	64734801	64736800	GAIN
chr13	64745201	64747200	GAIN
chr13	64766001	64768000	GAIN
chr13	64895201	64898000	GAIN
chr13	64920401	64922000	GAIN
chr13	65560401	65562000	GAIN
chr13	66475201	66478000	GAIN
chr13	66478001	66480000	GAIN
chr13	69306001	69308000	GAIN
chr13	69309201	69318400	GAIN
chr13	70039201	70042000	GAIN
chr13	70050001	70052800	GAIN
chr13	70064001	70066400	GAIN
chr13	70072401	70074000	GAIN
chr13	72882201	72883200	LOSS
chr13	72883601	72885200	LOSS
chr13	72891601	72893200	LOSS
chr13	72896001	72898000	LOSS
chr13	72902001	72903600	LOSS
chr13	72903601	72916000	LOSS
chr13	72918001	72922400	LOSS
chr13	72922401	72924800	LOSS
chr13	72925601	72928000	LOSS
chr13	72938401	72940000	LOSS
chr13	72940801	72946000	LOSS
chr13	72947601	72949600	LOSS
chr13	72949601	72952400	LOSS
chr13	72953601	72956800	LOSS
chr13	72957601	72985200	LOSS
chr13	74364801	74367000	GAIN
chr13	82431401	82432800	GAIN
chr13	82434401	82436400	GAIN
chr13	82440001	82442000	GAIN
chr13	82446401	82448400	GAIN
chr13	82462801	82464800	GAIN
chr13	84244801	84248000	GAIN
chr13	84256801	84258800	GAIN
chr13	84260801	84264400	GAIN
chr13	84383201	84385200	GAIN
chr13	88801401	88816800	LOSS
chr13	88826001	88828000	LOSS
chr13	88828801	88844800	LOSS
chr13	88845601	88847600	LOSS
chr13	89595201	89596800	GAIN
chr13	91859601	91861200	GAIN
chr13	91862801	91864800	GAIN
chr13	93828801	93831600	GAIN
chr13	93836801	93838400	GAIN
chr13	95557601	95559600	GAIN
chr13	95560801	95563600	GAIN
chr13	96188401	96190400	GAIN
chr13	96244801	96246400	GAIN
chr13	97200001	97201600	GAIN
chr13	97207201	97208800	GAIN
chr13	97214401	97216400	GAIN
chr13	97221601	97224000	GAIN
chr13	97226801	97228400	GAIN
chr13	97348001	97350400	GAIN
chr13	98775601	98778000	GAIN
chr13	98778401	98780000	GAIN
chr13	98922801	98924800	GAIN
chr13	98993601	98995200	GAIN
chr13	101024401	101026600	GAIN
chr13	101710401	101712400	GAIN
chr13	103573201	103574800	GAIN
chr13	107235601	107237600	GAIN
chr13	107701201	107703200	GAIN
[truncated: 4,702 more rows]

## Sheet: Table S7
	Table S7 Annotation of all the CNVRs for Meishan and Duroc pigs
chr1	480801	483200	chr1	482720	485656	ENSSSCG00000047845	NA
chr1	516401	518000	chr1	512676	540898	ENSSSCG00000004010	ERMARD
chr1	516401	518000	chr1	512676	540886	ENSSSCG00000004010	ERMARD
chr1	516401	518000	chr1	512676	538014	ENSSSCG00000004010	ERMARD
chr1	516401	518000	chr1	512679	538880	ENSSSCG00000004010	ERMARD
chr1	516401	518000	chr1	512679	538474	ENSSSCG00000004010	ERMARD
chr1	540801	542800	chr1	541028	551963	ENSSSCG00000004009	TCTE3
chr1	540801	542800	chr1	541028	550367	ENSSSCG00000004009	TCTE3
chr1	540801	542800	chr1	512676	540898	ENSSSCG00000004010	ERMARD
chr1	540801	542800	chr1	512676	540886	ENSSSCG00000004010	ERMARD
chr1	642401	644400	chr1	578479	720105	ENSSSCG00000004008	NA
chr1	642401	644400	chr1	578479	720093	ENSSSCG00000004008	NA
chr1	642401	644400	chr1	578479	688164	ENSSSCG00000004008	NA
chr1	642401	644400	chr1	578508	720106	ENSSSCG00000004008	NA
chr1	679601	682400	chr1	578479	720105	ENSSSCG00000004008	NA
chr1	679601	682400	chr1	578479	720093	ENSSSCG00000004008	NA
chr1	679601	682400	chr1	578479	688164	ENSSSCG00000004008	NA
chr1	679601	682400	chr1	578508	720106	ENSSSCG00000004008	NA
chr1	863201	866800	chr1	855030	882181	ENSSSCG00000004012	THBS2
chr1	863201	866800	chr1	855281	882465	ENSSSCG00000004012	THBS2
chr1	863201	866800	chr1	855389	882473	ENSSSCG00000004012	THBS2
chr1	863201	866800	chr1	855389	882465	ENSSSCG00000004012	THBS2
chr1	863201	866800	chr1	857288	882179	ENSSSCG00000004012	THBS2
chr1	863201	866800	chr1	857563	882183	ENSSSCG00000004012	THBS2
chr1	1164001	1166000	chr1	1165670	1167799	ENSSSCG00000042085	NA
chr1	1164001	1166000	chr1	1162797	1165330	ENSSSCG00000050693	NA
chr1	1197601	1199200	chr1	1193163	1289333	ENSSSCG00000004013	SMOC2
chr1	1197601	1199200	chr1	1193170	1296482	ENSSSCG00000004013	SMOC2
chr1	1197601	1199200	chr1	1193163	1333092	ENSSSCG00000004013	SMOC2
chr1	1197601	1199200	chr1	1193165	1332749	ENSSSCG00000004013	SMOC2
chr1	1197601	1199200	chr1	1193167	1332746	ENSSSCG00000004013	SMOC2
chr1	1210401	1212400	chr1	1193163	1289333	ENSSSCG00000004013	SMOC2
chr1	1210401	1212400	chr1	1193170	1296482	ENSSSCG00000004013	SMOC2
chr1	1210401	1212400	chr1	1193163	1333092	ENSSSCG00000004013	SMOC2
chr1	1210401	1212400	chr1	1193165	1332749	ENSSSCG00000004013	SMOC2
chr1	1210401	1212400	chr1	1193167	1332746	ENSSSCG00000004013	SMOC2
chr1	1243601	1247600	chr1	1193163	1289333	ENSSSCG00000004013	SMOC2
chr1	1243601	1247600	chr1	1193170	1296482	ENSSSCG00000004013	SMOC2
chr1	1243601	1247600	chr1	1193163	1333092	ENSSSCG00000004013	SMOC2
chr1	1243601	1247600	chr1	1193165	1332749	ENSSSCG00000004013	SMOC2
chr1	1243601	1247600	chr1	1193167	1332746	ENSSSCG00000004013	SMOC2
chr1	1291601	1293600	chr1	1193170	1296482	ENSSSCG00000004013	SMOC2
chr1	1291601	1293600	chr1	1193163	1333092	ENSSSCG00000004013	SMOC2
chr1	1291601	1293600	chr1	1193165	1332749	ENSSSCG00000004013	SMOC2
chr1	1291601	1293600	chr1	1193167	1332746	ENSSSCG00000004013	SMOC2
chr1	1312401	1314000	chr1	1193163	1333092	ENSSSCG00000004013	SMOC2
chr1	1312401	1314000	chr1	1193165	1332749	ENSSSCG00000004013	SMOC2
chr1	1312401	1314000	chr1	1193167	1332746	ENSSSCG00000004013	SMOC2
chr1	1528401	1530400	chr1	1527530	1537814	ENSSSCG00000004016	NA
chr1	1654001	1657600	chr1	1581995	1669233	ENSSSCG00000004018	AFDN
chr1	1654001	1657600	chr1	1584012	1675831	ENSSSCG00000004018	AFDN
chr1	1654001	1657600	chr1	1584012	1664764	ENSSSCG00000004018	AFDN
chr1	1654001	1657600	chr1	1569655	1698776	ENSSSCG00000004018	AFDN
chr1	1654001	1657600	chr1	1569655	1698776	ENSSSCG00000004018	AFDN
chr1	1654001	1657600	chr1	1569655	1698776	ENSSSCG00000004018	AFDN
chr1	1654001	1657600	chr1	1569655	1698776	ENSSSCG00000004018	AFDN
chr1	1763201	1764800	chr1	1762364	1767873	ENSSSCG00000045280	NA
chr1	1763201	1764800	chr1	1758060	1771028	ENSSSCG00000049134	NA
chr1	1821601	1823200	chr1	1816642	1835077	ENSSSCG00000043317	NA
chr1	1941601	1944400	chr1	1930020	1958139	ENSSSCG00000027404	UNC93A
chr1	1941601	1944400	chr1	1930020	1958139	ENSSSCG00000027404	UNC93A
chr1	1941601	1944400	chr1	1941655	1958145	ENSSSCG00000027404	UNC93A
chr1	1993601	1996400	chr1	1980555	1997233	ENSSSCG00000032403	NA
chr1	1993601	1996400	chr1	1981951	1997233	ENSSSCG00000032403	NA
chr1	2099201	2100800	chr1	2086925	2120778	ENSSSCG00000004023	FGFR1OP
chr1	2099201	2100800	chr1	2094833	2120775	ENSSSCG00000004023	FGFR1OP
chr1	2099201	2100800	chr1	2094868	2120770	ENSSSCG00000004023	FGFR1OP
chr1	2247201	2249600	chr1	2203605	2522601	ENSSSCG00000004022	RPS6KA2
chr1	2247201	2249600	chr1	2203605	2522601	ENSSSCG00000004022	RPS6KA2
chr1	2247201	2249600	chr1	2203605	2522601	ENSSSCG00000004022	RPS6KA2
chr1	2247201	2249600	chr1	2203605	2522601	ENSSSCG00000004022	RPS6KA2
chr1	2247201	2249600	chr1	2203633	2522592	ENSSSCG00000004022	RPS6KA2
chr1	2305601	2308000	chr1	2203605	2522601	ENSSSCG00000004022	RPS6KA2
chr1	2305601	2308000	chr1	2203605	2522601	ENSSSCG00000004022	RPS6KA2
chr1	2305601	2308000	chr1	2203605	2522601	ENSSSCG00000004022	RPS6KA2
chr1	2305601	2308000	chr1	2203605	2522601	ENSSSCG00000004022	RPS6KA2
chr1	2305601	2308000	chr1	2203633	2522592	ENSSSCG00000004022	RPS6KA2
chr1	2305601	2308000	chr1	2261916	2522601	ENSSSCG00000004022	RPS6KA2
chr1	2522401	2524400	chr1	2203605	2522601	ENSSSCG00000004022	RPS6KA2
chr1	2522401	2524400	chr1	2203605	2522601	ENSSSCG00000004022	RPS6KA2
chr1	2522401	2524400	chr1	2203605	2522601	ENSSSCG00000004022	RPS6KA2
chr1	2522401	2524400	chr1	2203605	2522601	ENSSSCG00000004022	RPS6KA2
chr1	2522401	2524400	chr1	2203633	2522592	ENSSSCG00000004022	RPS6KA2
chr1	2522401	2524400	chr1	2261916	2522601	ENSSSCG00000004022	RPS6KA2
chr1	2522401	2524400	chr1	2320984	2522601	ENSSSCG00000004022	RPS6KA2
chr1	2522401	2524400	chr1	2323165	2522601	ENSSSCG00000004022	RPS6KA2
chr1	2522401	2524400	chr1	2375137	2522604	ENSSSCG00000004022	RPS6KA2
chr1	2575201	2577600	chr1	2576729	2593511	ENSSSCG00000004020	SFT2D1
chr1	2714801	2718400	chr1	2717165	2724976	ENSSSCG00000036609	TBXT
chr1	2714801	2718400	chr1	2717165	2724976	ENSSSCG00000036609	TBXT
chr1	2850801	2852400	chr1	2827909	2870216	ENSSSCG00000049704	NA
chr1	2850801	2852400	chr1	2839628	2862208	ENSSSCG00000051209	NA
chr1	2853201	2855600	chr1	2827909	2870216	ENSSSCG00000049704	NA
chr1	2853201	2855600	chr1	2839628	2862208	ENSSSCG00000051209	NA
chr1	2856401	2858000	chr1	2855874	2862337	ENSSSCG00000051209	NA
chr1	2856401	2858000	chr1	2827909	2870216	ENSSSCG00000049704	NA
chr1	2856401	2858000	chr1	2839628	2862208	ENSSSCG00000051209	NA
chr1	2862801	2864400	chr1	2827909	2870216	ENSSSCG00000049704	NA
chr1	2884001	2895600	chr1	2893742	2893818	ENSSSCG00000034772	ssc-mir-9831
chr1	2901601	2905600	chr1	2900754	2906885	ENSSSCG00000046075	NA
chr1	2960001	2962000	chr1	2955914	2962633	ENSSSCG00000051306	NA
chr1	2980401	2982000	chr1	2970435	2984769	ENSSSCG00000048262	NA
chr1	2983201	2984800	chr1	2970435	2984769	ENSSSCG00000048262	NA
chr1	2990401	2992000	chr1	2989960	2995860	ENSSSCG00000051202	NA
chr1	2992401	2994000	chr1	2989960	2995860	ENSSSCG00000051202	NA
chr1	6813201	6815200	chr1	6772506	6883275	ENSSSCG00000004033	AGPAT4
chr1	6813201	6815200	chr1	6772548	6877466	ENSSSCG00000004033	AGPAT4
chr1	6813201	6815200	chr1	6798928	6883555	ENSSSCG00000004033	AGPAT4
chr1	6813201	6815200	chr1	6798928	6883555	ENSSSCG00000004033	AGPAT4
chr1	6813201	6815200	chr1	6798928	6865087	ENSSSCG00000004033	AGPAT4
chr1	6861201	6862800	chr1	6772506	6883275	ENSSSCG00000004033	AGPAT4
chr1	6861201	6862800	chr1	6772548	6877466	ENSSSCG00000004033	AGPAT4
chr1	6861201	6862800	chr1	6798928	6883555	ENSSSCG00000004033	AGPAT4
chr1	6861201	6862800	chr1	6798928	6883555	ENSSSCG00000004033	AGPAT4
chr1	6861201	6862800	chr1	6798928	6865087	ENSSSCG00000004033	AGPAT4
chr1	6876401	6878000	chr1	6772506	6883275	ENSSSCG00000004033	AGPAT4
chr1	6876401	6878000	chr1	6772548	6877466	ENSSSCG00000004033	AGPAT4
chr1	6876401	6878000	chr1	6798928	6883555	ENSSSCG00000004033	AGPAT4
chr1	6876401	6878000	chr1	6798928	6883555	ENSSSCG00000004033	AGPAT4
chr1	6938401	6940400	chr1	6891255	7050374	ENSSSCG00000004037	MAP3K4
chr1	6938401	6940400	chr1	6891263	7049776	ENSSSCG00000004037	MAP3K4
chr1	6938401	6940400	chr1	6891264	6996911	ENSSSCG00000004037	MAP3K4
chr1	6938401	6940400	chr1	6891264	6996911	ENSSSCG00000004037	MAP3K4
chr1	6938401	6940400	chr1	6891264	6996911	ENSSSCG00000004037	MAP3K4
chr1	6938401	6940400	chr1	6898207	6996930	ENSSSCG00000004037	MAP3K4
chr1	7361601	7363600	chr1	7340116	7365510	ENSSSCG00000004041	SLC22A1
chr1	7361601	7363600	chr1	7340116	7365510	ENSSSCG00000004041	SLC22A1
chr1	7361601	7363600	chr1	7340442	7365520	ENSSSCG00000004041	SLC22A1
chr1	7361601	7363600	chr1	7340442	7365505	ENSSSCG00000004041	SLC22A1
chr1	9164401	9166400	chr1	9130334	9239343	ENSSSCG00000030535	SNX9
chr1	9164401	9166400	chr1	9130334	9194439	ENSSSCG00000030535	SNX9
chr1	9164401	9166400	chr1	9130334	9192861	ENSSSCG00000030535	SNX9
chr1	9164401	9166400	chr1	9131438	9238831	ENSSSCG00000030535	SNX9
chr1	9164401	9166400	chr1	9131756	9238974	ENSSSCG00000030535	SNX9
chr1	9164401	9166400	chr1	9131756	9238974	ENSSSCG00000030535	SNX9
chr1	9164401	9166400	chr1	9132549	9238974	ENSSSCG00000030535	SNX9
chr1	9164401	9166400	chr1	9132549	9192935	ENSSSCG00000030535	SNX9
chr1	9722801	9724800	chr1	9667291	9723347	ENSSSCG00000004063	TMEM242
chr1	12142201	12216000	chr1	12182683	12186093	ENSSSCG00000044991	NA
chr1	13011801	13015600	chr1	13010756	13029219	ENSSSCG00000041027	NA
chr1	19393201	19395200	chr1	19173791	19572769	ENSSSCG00000004119	GRM1
chr1	19393201	19395200	chr1	19173791	19572742	ENSSSCG00000004119	GRM1
chr1	19393201	19395200	chr1	19173791	19570917	ENSSSCG00000004119	GRM1
chr1	19442001	19444800	chr1	19438971	19444520	ENSSSCG00000043624	NA
chr1	19442001	19444800	chr1	19173791	19572769	ENSSSCG00000004119	GRM1
chr1	19442001	19444800	chr1	19173791	19572742	ENSSSCG00000004119	GRM1
chr1	19442001	19444800	chr1	19173791	19570917	ENSSSCG00000004119	GRM1
chr1	19518401	19519600	chr1	19173791	19572769	ENSSSCG00000004119	GRM1
chr1	19518401	19519600	chr1	19173791	19572742	ENSSSCG00000004119	GRM1
chr1	19518401	19519600	chr1	19173791	19570917	ENSSSCG00000004119	GRM1
chr1	19520801	19522400	chr1	19173791	19572769	ENSSSCG00000004119	GRM1
chr1	19520801	19522400	chr1	19173791	19572742	ENSSSCG00000004119	GRM1
chr1	19520801	19522400	chr1	19173791	19570917	ENSSSCG00000004119	GRM1
chr1	19560001	19561600	chr1	19173791	19572769	ENSSSCG00000004119	GRM1
chr1	19560001	19561600	chr1	19173791	19572742	ENSSSCG00000004119	GRM1
chr1	19560001	19561600	chr1	19173791	19570917	ENSSSCG00000004119	GRM1
chr1	24132001	24135600	chr1	24130799	24135450	ENSSSCG00000043584	NA
chr1	24307601	24310400	chr1	24301150	24531940	ENSSSCG00000042331	NA
chr1	24310801	24312400	chr1	24301150	24531940	ENSSSCG00000042331	NA
chr1	24331601	24333200	chr1	24301150	24531940	ENSSSCG00000042331	NA
chr1	24375201	24377600	chr1	24301150	24531940	ENSSSCG00000042331	NA
chr1	24438001	24440000	chr1	24301150	24531940	ENSSSCG00000042331	NA
chr1	24438001	24440000	chr1	24406587	24635807	ENSSSCG00000042331	NA
chr1	24446801	24448400	chr1	24301150	24531940	ENSSSCG00000042331	NA
chr1	24446801	24448400	chr1	24406587	24635807	ENSSSCG00000042331	NA
chr1	24557201	24558800	chr1	24406587	24635807	ENSSSCG00000042331	NA
chr1	24567601	24569200	chr1	24406587	24635807	ENSSSCG00000042331	NA
chr1	24576801	24578800	chr1	24406587	24635807	ENSSSCG00000042331	NA
chr1	24592801	24594800	chr1	24406587	24635807	ENSSSCG00000042331	NA
chr1	24605201	24607600	chr1	24406587	24635807	ENSSSCG00000042331	NA
chr1	34983601	34985600	chr1	34693367	35258684	ENSSSCG00000004209	PTPRK
chr1	34983601	34985600	chr1	34693396	35258701	ENSSSCG00000004209	PTPRK
chr1	34983601	34985600	chr1	34693396	35258697	ENSSSCG00000004209	PTPRK
chr1	34983601	34985600	chr1	34693396	35258034	ENSSSCG00000004209	PTPRK
chr1	34983601	34985600	chr1	34693425	35258699	ENSSSCG00000004209	PTPRK
chr1	34983601	34985600	chr1	34693425	35258699	ENSSSCG00000004209	PTPRK
chr1	34983601	34985600	chr1	34819941	35258701	ENSSSCG00000004209	PTPRK
chr1	34983601	34985600	chr1	34819941	35258034	ENSSSCG00000004209	PTPRK
chr1	34987201	34988800	chr1	34693367	35258684	ENSSSCG00000004209	PTPRK
chr1	34987201	34988800	chr1	34693396	35258701	ENSSSCG00000004209	PTPRK
chr1	34987201	34988800	chr1	34693396	35258697	ENSSSCG00000004209	PTPRK
chr1	34987201	34988800	chr1	34693396	35258034	ENSSSCG00000004209	PTPRK
chr1	34987201	34988800	chr1	34693425	35258699	ENSSSCG00000004209	PTPRK
chr1	34987201	34988800	chr1	34693425	35258699	ENSSSCG00000004209	PTPRK
chr1	34987201	34988800	chr1	34819941	35258701	ENSSSCG00000004209	PTPRK
chr1	34987201	34988800	chr1	34819941	35258034	ENSSSCG00000004209	PTPRK
chr1	35095201	35096800	chr1	34693367	35258684	ENSSSCG00000004209	PTPRK
chr1	35095201	35096800	chr1	34693396	35258701	ENSSSCG00000004209	PTPRK
chr1	35095201	35096800	chr1	34693396	35258697	ENSSSCG00000004209	PTPRK
chr1	35095201	35096800	chr1	34693396	35258034	ENSSSCG00000004209	PTPRK
chr1	35095201	35096800	chr1	34693425	35258699	ENSSSCG00000004209	PTPRK
chr1	35095201	35096800	chr1	34693425	35258699	ENSSSCG00000004209	PTPRK
chr1	35095201	35096800	chr1	34819941	35258701	ENSSSCG00000004209	PTPRK
chr1	35095201	35096800	chr1	34819941	35258034	ENSSSCG00000004209	PTPRK
chr1	35187201	35189200	chr1	34693367	35258684	ENSSSCG00000004209	PTPRK
chr1	35187201	35189200	chr1	34693396	35258701	ENSSSCG00000004209	PTPRK
chr1	35187201	35189200	chr1	34693396	35258697	ENSSSCG00000004209	PTPRK
chr1	35187201	35189200	chr1	34693396	35258034	ENSSSCG00000004209	PTPRK
chr1	35187201	35189200	chr1	34693425	35258699	ENSSSCG00000004209	PTPRK
chr1	35187201	35189200	chr1	34693425	35258699	ENSSSCG00000004209	PTPRK
chr1	35187201	35189200	chr1	34819941	35258701	ENSSSCG00000004209	PTPRK
chr1	35187201	35189200	chr1	34819941	35258034	ENSSSCG00000004209	PTPRK
chr1	35239201	35240800	chr1	35240411	35244054	ENSSSCG00000047303	NA
chr1	35239201	35240800	chr1	34693367	35258684	ENSSSCG00000004209	PTPRK
chr1	35239201	35240800	chr1	34693396	35258701	ENSSSCG00000004209	PTPRK
chr1	35239201	35240800	chr1	34693396	35258697	ENSSSCG00000004209	PTPRK
chr1	35239201	35240800	chr1	34693396	35258034	ENSSSCG00000004209	PTPRK
chr1	35239201	35240800	chr1	34693425	35258699	ENSSSCG00000004209	PTPRK
chr1	35239201	35240800	chr1	34693425	35258699	ENSSSCG00000004209	PTPRK
chr1	35239201	35240800	chr1	34819941	35258701	ENSSSCG00000004209	PTPRK
chr1	35239201	35240800	chr1	34819941	35258034	ENSSSCG00000004209	PTPRK
chr1	35463601	35465200	chr1	35333454	35519870	ENSSSCG00000024392	THEMIS
chr1	35463601	35465200	chr1	35333465	35519870	ENSSSCG00000024392	THEMIS
chr1	36556401	36558000	chr1	36417053	36695954	ENSSSCG00000045632	CENPW
chr1	38047601	38049600	chr1	38014254	38310651	ENSSSCG00000036607	NKAIN2
chr1	38047601	38049600	chr1	38014254	39039841	ENSSSCG00000036607	NKAIN2
chr1	38055201	38057600	chr1	38014254	38310651	ENSSSCG00000036607	NKAIN2
chr1	38055201	38057600	chr1	38014254	39039841	ENSSSCG00000036607	NKAIN2
chr1	38171201	38174000	chr1	38014254	38310651	ENSSSCG00000036607	NKAIN2
chr1	38171201	38174000	chr1	38014254	39039841	ENSSSCG00000036607	NKAIN2
chr1	38171201	38174000	chr1	38158690	39039841	ENSSSCG00000036607	NKAIN2
chr1	38254801	38256800	chr1	38014254	38310651	ENSSSCG00000036607	NKAIN2
chr1	38254801	38256800	chr1	38014254	39039841	ENSSSCG00000036607	NKAIN2
chr1	38254801	38256800	chr1	38158690	39039841	ENSSSCG00000036607	NKAIN2
chr1	38312401	38314400	chr1	38014254	39039841	ENSSSCG00000036607	NKAIN2
chr1	38312401	38314400	chr1	38158690	39039841	ENSSSCG00000036607	NKAIN2
chr1	38395601	38398000	chr1	38014254	39039841	ENSSSCG00000036607	NKAIN2
chr1	38395601	38398000	chr1	38158690	39039841	ENSSSCG00000036607	NKAIN2
chr1	38400401	38404400	chr1	38014254	39039841	ENSSSCG00000036607	NKAIN2
chr1	38400401	38404400	chr1	38158690	39039841	ENSSSCG00000036607	NKAIN2
chr1	38415201	38417200	chr1	38014254	39039841	ENSSSCG00000036607	NKAIN2
chr1	38415201	38417200	chr1	38158690	39039841	ENSSSCG00000036607	NKAIN2
chr1	38436001	38438000	chr1	38014254	39039841	ENSSSCG00000036607	NKAIN2
chr1	38436001	38438000	chr1	38158690	39039841	ENSSSCG00000036607	NKAIN2
chr1	38460001	38462000	chr1	38014254	39039841	ENSSSCG00000036607	NKAIN2
chr1	38460001	38462000	chr1	38158690	39039841	ENSSSCG00000036607	NKAIN2
chr1	38462401	38464800	chr1	38014254	39039841	ENSSSCG00000036607	NKAIN2
chr1	38462401	38464800	chr1	38158690	39039841	ENSSSCG00000036607	NKAIN2
chr1	38474801	38476800	chr1	38014254	39039841	ENSSSCG00000036607	NKAIN2
chr1	38474801	38476800	chr1	38158690	39039841	ENSSSCG00000036607	NKAIN2
chr1	38594401	38596400	chr1	38489061	38648918	ENSSSCG00000036607	NKAIN2
chr1	38594401	38596400	chr1	38014254	39039841	ENSSSCG00000036607	NKAIN2
chr1	38594401	38596400	chr1	38158690	39039841	ENSSSCG00000036607	NKAIN2
chr1	38601601	38604000	chr1	38489061	38648918	ENSSSCG00000036607	NKAIN2
chr1	38601601	38604000	chr1	38014254	39039841	ENSSSCG00000036607	NKAIN2
chr1	38601601	38604000	chr1	38158690	39039841	ENSSSCG00000036607	NKAIN2
chr1	38614001	38616000	chr1	38489061	38648918	ENSSSCG00000036607	NKAIN2
chr1	38614001	38616000	chr1	38014254	39039841	ENSSSCG00000036607	NKAIN2
chr1	38614001	38616000	chr1	38158690	39039841	ENSSSCG00000036607	NKAIN2
chr1	38654801	38656800	chr1	38014254	39039841	ENSSSCG00000036607	NKAIN2
chr1	38654801	38656800	chr1	38158690	39039841	ENSSSCG00000036607	NKAIN2
chr1	39716201	39717400	chr1	39682688	39752487	ENSSSCG00000004232	CLVS2
chr1	41384401	41386400	chr1	41383273	41385252	ENSSSCG00000043510	NA
chr1	41800401	41802400	chr1	41800473	41803274	ENSSSCG00000050869	NA
chr1	42322801	42324400	chr1	42289005	42366573	ENSSSCG00000050192	NA
chr1	49164801	49168000	chr1	49165296	49167563	ENSSSCG00000046970	NA
chr1	49164801	49168000	chr1	48889295	49619770	ENSSSCG00000004270	ADGRB3
chr1	49168001	49169400	chr1	48889295	49619770	ENSSSCG00000004270	ADGRB3
chr1	65326001	65328000	chr1	65324383	65327097	ENSSSCG00000044402	NA
chr1	65433201	65435200	chr1	65433363	65439091	ENSSSCG00000049009	NA
chr1	73755601	73758000	chr1	73741420	73785476	ENSSSCG00000050189	NA
chr1	73793201	73795200	chr1	73790467	73821050	ENSSSCG00000044902	NA
chr1	73793201	73795200	chr1	73790477	73820897	ENSSSCG00000044902	NA
chr1	73869201	73872800	chr1	73866098	73908033	ENSSSCG00000033392	SCML4
chr1	73869201	73872800	chr1	73871555	73876483	ENSSSCG00000048970	NA
chr1	73869201	73872800	chr1	73838813	73968699	ENSSSCG00000033392	SCML4
chr1	73869201	73872800	chr1	73842982	73968684	ENSSSCG00000033392	SCML4
chr1	73869201	73872800	chr1	73849793	73968691	ENSSSCG00000033392	SCML4
chr1	73869201	73872800	chr1	73849793	73968604	ENSSSCG00000033392	SCML4
chr1	73874801	73876200	chr1	73866098	73908033	ENSSSCG00000033392	SCML4
chr1	73874801	73876200	chr1	73871555	73876483	ENSSSCG00000048970	NA
chr1	73874801	73876200	chr1	73838813	73968699	ENSSSCG00000033392	SCML4
chr1	73874801	73876200	chr1	73842982	73968684	ENSSSCG00000033392	SCML4
chr1	73874801	73876200	chr1	73849793	73968691	ENSSSCG00000033392	SCML4
chr1	73874801	73876200	chr1	73849793	73968604	ENSSSCG00000033392	SCML4
chr1	76257601	76259600	chr1	76219492	76367782	ENSSSCG00000004402	METTL24
chr1	76257601	76259600	chr1	76245825	76367782	ENSSSCG00000004402	METTL24
chr1	76257601	76259600	chr1	76249537	76367782	ENSSSCG00000004402	METTL24
chr1	80612401	80614000	chr1	80244522	80686293	ENSSSCG00000044366	NA
chr1	82250401	82252400	chr1	82215855	82251016	ENSSSCG00000025656	NA
chr1	82250401	82252400	chr1	82251321	82278428	ENSSSCG00000023415	NA
chr1	82250401	82252400	chr1	82251356	82279687	ENSSSCG00000023415	NA
chr1	82254001	82257200	chr1	82251321	82278428	ENSSSCG00000023415	NA
chr1	82254001	82257200	chr1	82251356	82279687	ENSSSCG00000023415	NA
chr1	82263601	82282800	chr1	82251321	82278428	ENSSSCG00000023415	NA
chr1	82263601	82282800	chr1	82251356	82279687	ENSSSCG00000023415	NA
chr1	82263601	82282800	chr1	82268275	82432410	ENSSSCG00000043963	NA
chr1	82263601	82282800	chr1	82268275	82425338	ENSSSCG00000043963	NA
chr1	90438001	90440400	chr1	90388400	90638569	ENSSSCG00000004479	FILIP1
chr1	90438001	90440400	chr1	90427659	90638574	ENSSSCG00000004479	FILIP1
chr1	90438001	90440400	chr1	90427670	90637823	ENSSSCG00000004479	FILIP1
chr1	92948801	92952000	chr1	92951121	92952053	ENSSSCG00000033160	NA
chr1	92952001	92953600	chr1	92951121	92952053	ENSSSCG00000033160	NA
chr1	93006801	93008800	chr1	93006935	93013343	ENSSSCG00000045399	NA
chr1	93011601	93017600	chr1	93006935	93013343	ENSSSCG00000045399	NA
chr1	93019601	93028000	chr1	93019988	93020917	ENSSSCG00000031165	NA
chr1	93040401	93073200	chr1	93045974	93046903	ENSSSCG00000039396	NA
chr1	93040401	93073200	chr1	93060558	93075744	ENSSSCG00000047499	NA
chr1	93074001	93106400	chr1	93085493	93086941	ENSSSCG00000035076	NA
chr1	93074001	93106400	chr1	93060558	93075744	ENSSSCG00000047499	NA
chr1	93109201	93120200	chr1	93111777	93112559	ENSSSCG00000031966	NA
chr1	93146001	93151600	chr1	93149390	93150316	ENSSSCG00000005790	NA
chr1	93161601	93172000	chr1	93157385	93162361	ENSSSCG00000051179	NA
chr1	94302801	94304400	chr1	94295637	94663029	ENSSSCG00000004490	SETBP1
chr1	94302801	94304400	chr1	94295637	94661812	ENSSSCG00000004490	SETBP1
chr1	94306401	94308000	chr1	94295637	94663029	ENSSSCG00000004490	SETBP1
chr1	94306401	94308000	chr1	94295637	94661812	ENSSSCG00000004490	SETBP1
chr1	94310401	94312000	chr1	94295637	94663029	ENSSSCG00000004490	SETBP1
chr1	94310401	94312000	chr1	94295637	94661812	ENSSSCG00000004490	SETBP1
chr1	94319601	94321200	chr1	94295637	94663029	ENSSSCG00000004490	SETBP1
chr1	94319601	94321200	chr1	94295637	94661812	ENSSSCG00000004490	SETBP1
chr1	94323601	94325200	chr1	94295637	94663029	ENSSSCG00000004490	SETBP1
chr1	94323601	94325200	chr1	94295637	94661812	ENSSSCG00000004490	SETBP1
chr1	94354001	94355600	chr1	94295637	94663029	ENSSSCG00000004490	SETBP1
chr1	94354001	94355600	chr1	94295637	94661812	ENSSSCG00000004490	SETBP1
chr1	94536001	94538000	chr1	94295637	94663029	ENSSSCG00000004490	SETBP1
chr1	94536001	94538000	chr1	94295637	94661812	ENSSSCG00000004490	SETBP1
chr1	94541201	94542800	chr1	94295637	94663029	ENSSSCG00000004490	SETBP1
chr1	94541201	94542800	chr1	94295637	94661812	ENSSSCG00000004490	SETBP1
chr1	94735201	94737600	chr1	94735587	94741794	ENSSSCG00000050379	NA
chr1	98512401	98514400	chr1	98510229	98542382	ENSSSCG00000004507	SMAD7
chr1	98512401	98514400	chr1	98514267	98542382	ENSSSCG00000004507	SMAD7
chr1	99783601	99785600	chr1	99417231	99809899	ENSSSCG00000004511	NA
chr1	99783601	99785600	chr1	99417231	99809899	ENSSSCG00000004511	NA
chr1	99783601	99785600	chr1	99417231	99809899	ENSSSCG00000004511	NA
chr1	99792401	99796000	chr1	99417231	99809899	ENSSSCG00000004511	NA
chr1	99792401	99796000	chr1	99417231	99809899	ENSSSCG00000004511	NA
chr1	99792401	99796000	chr1	99417231	99809899	ENSSSCG00000004511	NA
chr1	99802401	99804000	chr1	99417231	99809899	ENSSSCG00000004511	NA
chr1	99802401	99804000	chr1	99417231	99809899	ENSSSCG00000004511	NA
chr1	99802401	99804000	chr1	99417231	99809899	ENSSSCG00000004511	NA
chr1	101736001	101738000	chr1	101679349	101845647	ENSSSCG00000051201	NA
chr1	101752001	101754000	chr1	101679349	101845647	ENSSSCG00000051201	NA
chr1	101754801	101756800	chr1	101679349	101845647	ENSSSCG00000051201	NA
chr1	102135201	102136800	chr1	102080200	103087249	ENSSSCG00000040836	DCC
chr1	102140801	102143200	chr1	102080200	103087249	ENSSSCG00000040836	DCC
chr1	102180001	102182000	chr1	102080200	103087249	ENSSSCG00000040836	DCC
chr1	102280801	102281200	chr1	102080200	103087249	ENSSSCG00000040836	DCC
chr1	102443601	102445600	chr1	102080200	103087249	ENSSSCG00000040836	DCC
chr1	102471201	102473200	chr1	102080200	103087249	ENSSSCG00000040836	DCC
chr1	102514401	102516400	chr1	102080200	103087249	ENSSSCG00000040836	DCC
chr1	102542401	102544400	chr1	102080200	103087249	ENSSSCG00000040836	DCC
chr1	102580001	102581600	chr1	102080200	103087249	ENSSSCG00000040836	DCC
chr1	102624801	102626800	chr1	102080200	103087249	ENSSSCG00000040836	DCC
chr1	102632401	102634400	chr1	102080200	103087249	ENSSSCG00000040836	DCC
chr1	102689601	102691200	chr1	102080200	103087249	ENSSSCG00000040836	DCC
chr1	102728001	102729600	chr1	102080200	103087249	ENSSSCG00000040836	DCC
chr1	102734801	102736800	chr1	102080200	103087249	ENSSSCG00000040836	DCC
chr1	102763601	102770400	chr1	102765081	102767687	ENSSSCG00000043936	NA
chr1	102763601	102770400	chr1	102080200	103087249	ENSSSCG00000040836	DCC
chr1	102797601	102799600	chr1	102080200	103087249	ENSSSCG00000040836	DCC
chr1	102840001	102842000	chr1	102080200	103087249	ENSSSCG00000040836	DCC
chr1	103034601	103036400	chr1	102080200	103087249	ENSSSCG00000040836	DCC
chr1	103046801	103049200	chr1	102080200	103087249	ENSSSCG00000040836	DCC
chr1	103050001	103054000	chr1	102080200	103087249	ENSSSCG00000040836	DCC
chr1	103504001	103505600	chr1	103504321	103508072	ENSSSCG00000043320	NA
chr1	103506001	103507600	chr1	103504321	103508072	ENSSSCG00000043320	NA
chr1	103510001	103512400	chr1	103509384	103511465	ENSSSCG00000048921	NA
chr1	103945601	103948000	chr1	103946742	103947489	ENSSSCG00000041749	NA
chr1	104047201	104049200	chr1	104042999	104063261	ENSSSCG00000048009	NA
chr1	104162801	104166800	chr1	104157073	104170987	ENSSSCG00000039443	NA
chr1	110488801	110490800	chr1	110145303	110647352	ENSSSCG00000046421	NA
chr1	110493201	110494800	chr1	110145303	110647352	ENSSSCG00000046421	NA
chr1	110499201	110501200	chr1	110145303	110647352	ENSSSCG00000046421	NA
chr1	110516801	110518800	chr1	110145303	110647352	ENSSSCG00000046421	NA
chr1	110520401	110522000	chr1	110145303	110647352	ENSSSCG00000046421	NA
chr1	110533201	110534800	chr1	110145303	110647352	ENSSSCG00000046421	NA
chr1	110548801	110550400	chr1	110145303	110647352	ENSSSCG00000046421	NA
chr1	113824001	113826000	chr1	113715620	114037046	ENSSSCG00000025578	ALDH1A2
chr1	113824001	113826000	chr1	113765680	113848685	ENSSSCG00000004597	AQP9
chr1	113852001	113853600	chr1	113715620	114037046	ENSSSCG00000025578	ALDH1A2
chr1	113862001	113865600	chr1	113715620	114037046	ENSSSCG00000025578	ALDH1A2
chr1	113874001	113876400	chr1	113715620	114037046	ENSSSCG00000025578	ALDH1A2
chr1	113957601	113959600	chr1	113715620	114037046	ENSSSCG00000025578	ALDH1A2
chr1	113957601	113959600	chr1	113932739	114037249	ENSSSCG00000025578	ALDH1A2
chr1	113957601	113959600	chr1	113932739	114037046	ENSSSCG00000025578	ALDH1A2
chr1	113957601	113959600	chr1	113932739	114037046	ENSSSCG00000025578	ALDH1A2
chr1	115276801	115278400	chr1	115078682	115345204	ENSSSCG00000026960	NA
chr1	115276801	115278400	chr1	115220049	115345930	ENSSSCG00000026960	NA
chr1	115280801	115282800	chr1	115078682	115345204	ENSSSCG00000026960	NA
chr1	115280801	115282800	chr1	115220049	115345930	ENSSSCG00000026960	NA
chr1	115430401	115432000	chr1	115409188	115430572	ENSSSCG00000047781	NA
chr1	115764401	115774800	chr1	115734344	115871086	ENSSSCG00000004603	RFX7
chr1	116795601	116797600	chr1	116675764	116879011	ENSSSCG00000049821	NA
chr1	116800801	116802800	chr1	116675764	116879011	ENSSSCG00000049821	NA
chr1	116819201	116821200	chr1	116675764	116879011	ENSSSCG00000049821	NA
chr1	116867601	116870000	chr1	116675764	116879011	ENSSSCG00000049821	NA
chr1	117272401	117275600	chr1	117166283	117764668	ENSSSCG00000004614	UNC13C
chr1	117398801	117403600	chr1	117400184	117403243	ENSSSCG00000051452	NA
chr1	117398801	117403600	chr1	117166283	117764668	ENSSSCG00000004614	UNC13C
chr1	117411601	117413600	chr1	117166283	117764668	ENSSSCG00000004614	UNC13C
chr1	117461601	117464400	chr1	117166283	117764668	ENSSSCG00000004614	UNC13C
chr1	117598401	117600200	chr1	117166283	117764668	ENSSSCG00000004614	UNC13C
chr1	118370801	118373200	chr1	118367967	118373304	ENSSSCG00000041333	NA
chr1	121655201	121657200	chr1	121644376	121915549	ENSSSCG00000004646	ATP8B4
chr1	121655201	121657200	chr1	121644376	121915549	ENSSSCG00000004646	ATP8B4
chr1	121666401	121668000	chr1	121644376	121915549	ENSSSCG00000004646	ATP8B4
chr1	121666401	121668000	chr1	121644376	121915549	ENSSSCG00000004646	ATP8B4
chr1	121682801	121684400	chr1	121644376	121915549	ENSSSCG00000004646	ATP8B4
chr1	121682801	121684400	chr1	121644376	121915549	ENSSSCG00000004646	ATP8B4
chr1	121685601	121688800	chr1	121644376	121915549	ENSSSCG00000004646	ATP8B4
chr1	121685601	121688800	chr1	121644376	121915549	ENSSSCG00000004646	ATP8B4
chr1	121712001	121714800	chr1	121712947	121716765	ENSSSCG00000045182	NA
chr1	121712001	121714800	chr1	121644376	121915549	ENSSSCG00000004646	ATP8B4
chr1	121712001	121714800	chr1	121644376	121915549	ENSSSCG00000004646	ATP8B4
chr1	121761601	121764400	chr1	121644376	121915549	ENSSSCG00000004646	ATP8B4
chr1	121761601	121764400	chr1	121644376	121915549	ENSSSCG00000004646	ATP8B4
chr1	121829601	121831200	chr1	121644376	121915549	ENSSSCG00000004646	ATP8B4
chr1	121829601	121831200	chr1	121644376	121915549	ENSSSCG00000004646	ATP8B4
chr1	121831601	121833600	chr1	121644376	121915549	ENSSSCG00000004646	ATP8B4
chr1	121831601	121833600	chr1	121644376	121915549	ENSSSCG00000004646	ATP8B4
chr1	121836001	121837600	chr1	121644376	121915549	ENSSSCG00000004646	ATP8B4
chr1	121836001	121837600	chr1	121644376	121915549	ENSSSCG00000004646	ATP8B4
chr1	121851201	121853600	chr1	121644376	121915549	ENSSSCG00000004646	ATP8B4
chr1	121851201	121853600	chr1	121644376	121915549	ENSSSCG00000004646	ATP8B4
chr1	121855201	121857200	chr1	121644376	121915549	ENSSSCG00000004646	ATP8B4
chr1	121855201	121857200	chr1	121644376	121915549	ENSSSCG00000004646	ATP8B4
chr1	122166801	122171200	chr1	122139442	122396108	ENSSSCG00000004648	FAM227B
chr1	122198001	122200400	chr1	122139442	122396108	ENSSSCG00000004648	FAM227B
chr1	122240401	122242400	chr1	122215878	122278541	ENSSSCG00000004651	GALK2
chr1	122240401	122242400	chr1	122139442	122396108	ENSSSCG00000004648	FAM227B
chr1	122240401	122242400	chr1	122218041	122526748	ENSSSCG00000004651	GALK2
chr1	122279601	122281600	chr1	122139442	122396108	ENSSSCG00000004648	FAM227B
chr1	122279601	122281600	chr1	122218041	122526748	ENSSSCG00000004651	GALK2
chr1	122297201	122300400	chr1	122139442	122396108	ENSSSCG00000004648	FAM227B
chr1	122297201	122300400	chr1	122218041	122526748	ENSSSCG00000004651	GALK2
chr1	122308401	122310400	chr1	122139442	122396108	ENSSSCG00000004648	FAM227B
chr1	122308401	122310400	chr1	122218041	122526748	ENSSSCG00000004651	GALK2
chr1	122318401	122320000	chr1	122139442	122396108	ENSSSCG00000004648	FAM227B
chr1	122318401	122320000	chr1	122218041	122526748	ENSSSCG00000004651	GALK2
chr1	122322001	122324800	chr1	122139442	122396108	ENSSSCG00000004648	FAM227B
chr1	122322001	122324800	chr1	122218041	122526748	ENSSSCG00000004651	GALK2
chr1	122387601	122389600	chr1	122139442	122396108	ENSSSCG00000004648	FAM227B
chr1	122387601	122389600	chr1	122218041	122526748	ENSSSCG00000004651	GALK2
chr1	122387601	122389600	chr1	122369543	122542224	ENSSSCG00000004651	GALK2
chr1	122387601	122389600	chr1	122369543	122526691	ENSSSCG00000004651	GALK2
chr1	122387601	122389600	chr1	122369543	122526691	ENSSSCG00000004651	GALK2
chr1	122387601	122389600	chr1	122370620	122542214	ENSSSCG00000004651	GALK2
chr1	122387601	122389600	chr1	122373511	122526659	ENSSSCG00000004651	GALK2
chr1	122419601	122421600	chr1	122218041	122526748	ENSSSCG00000004651	GALK2
chr1	122419601	122421600	chr1	122369543	122542224	ENSSSCG00000004651	GALK2
chr1	122419601	122421600	chr1	122369543	122526691	ENSSSCG00000004651	GALK2
chr1	122419601	122421600	chr1	122369543	122526691	ENSSSCG00000004651	GALK2
chr1	122419601	122421600	chr1	122370620	122542214	ENSSSCG00000004651	GALK2
chr1	122419601	122421600	chr1	122373511	122526659	ENSSSCG00000004651	GALK2
chr1	122419601	122421600	chr1	122392465	122526748	ENSSSCG00000004651	GALK2
chr1	122430401	122432400	chr1	122218041	122526748	ENSSSCG00000004651	GALK2
chr1	122430401	122432400	chr1	122369543	122542224	ENSSSCG00000004651	GALK2
chr1	122430401	122432400	chr1	122369543	122526691	ENSSSCG00000004651	GALK2
chr1	122430401	122432400	chr1	122369543	122526691	ENSSSCG00000004651	GALK2
chr1	122430401	122432400	chr1	122370620	122542214	ENSSSCG00000004651	GALK2
chr1	122430401	122432400	chr1	122373511	122526659	ENSSSCG00000004651	GALK2
chr1	122430401	122432400	chr1	122392465	122526748	ENSSSCG00000004651	GALK2
chr1	122436801	122438400	chr1	122218041	122526748	ENSSSCG00000004651	GALK2
chr1	122436801	122438400	chr1	122369543	122542224	ENSSSCG00000004651	GALK2
chr1	122436801	122438400	chr1	122369543	122526691	ENSSSCG00000004651	GALK2
chr1	122436801	122438400	chr1	122369543	122526691	ENSSSCG00000004651	GALK2
chr1	122436801	122438400	chr1	122370620	122542214	ENSSSCG00000004651	GALK2
chr1	122436801	122438400	chr1	122373511	122526659	ENSSSCG00000004651	GALK2
chr1	122436801	122438400	chr1	122392465	122526748	ENSSSCG00000004651	GALK2
chr1	122440801	122442400	chr1	122218041	122526748	ENSSSCG00000004651	GALK2
chr1	122440801	122442400	chr1	122369543	122542224	ENSSSCG00000004651	GALK2
chr1	122440801	122442400	chr1	122369543	122526691	ENSSSCG00000004651	GALK2
chr1	122440801	122442400	chr1	122369543	122526691	ENSSSCG00000004651	GALK2
chr1	122440801	122442400	chr1	122370620	122542214	ENSSSCG00000004651	GALK2
chr1	122440801	122442400	chr1	122373511	122526659	ENSSSCG00000004651	GALK2
chr1	122440801	122442400	chr1	122392465	122526748	ENSSSCG00000004651	GALK2
chr1	122446001	122447600	chr1	122218041	122526748	ENSSSCG00000004651	GALK2
chr1	122446001	122447600	chr1	122369543	122542224	ENSSSCG00000004651	GALK2
chr1	122446001	122447600	chr1	122369543	122526691	ENSSSCG00000004651	GALK2
chr1	122446001	122447600	chr1	122369543	122526691	ENSSSCG00000004651	GALK2
chr1	122446001	122447600	chr1	122370620	122542214	ENSSSCG00000004651	GALK2
chr1	122446001	122447600	chr1	122373511	122526659	ENSSSCG00000004651	GALK2
chr1	122446001	122447600	chr1	122392465	122526748	ENSSSCG00000004651	GALK2
chr1	122452001	122454000	chr1	122218041	122526748	ENSSSCG00000004651	GALK2
chr1	122452001	122454000	chr1	122369543	122542224	ENSSSCG00000004651	GALK2
chr1	122452001	122454000	chr1	122369543	122526691	ENSSSCG00000004651	GALK2
chr1	122452001	122454000	chr1	122369543	122526691	ENSSSCG00000004651	GALK2
chr1	122452001	122454000	chr1	122370620	122542214	ENSSSCG00000004651	GALK2
chr1	122452001	122454000	chr1	122373511	122526659	ENSSSCG00000004651	GALK2
chr1	122452001	122454000	chr1	122392465	122526748	ENSSSCG00000004651	GALK2
chr1	123766401	123768000	chr1	123739231	123778365	ENSSSCG00000048020	NA
chr1	123766401	123768000	chr1	123764564	123778365	ENSSSCG00000048020	NA
chr1	124051601	124053200	chr1	123988901	124307240	ENSSSCG00000004663	SEMA6D
chr1	124051601	124053200	chr1	123989592	124307241	ENSSSCG00000004663	SEMA6D
chr1	124070801	124072800	chr1	123988901	124307240	ENSSSCG00000004663	SEMA6D
chr1	124070801	124072800	chr1	123989592	124307241	ENSSSCG00000004663	SEMA6D
chr1	124080801	124083200	chr1	123988901	124307240	ENSSSCG00000004663	SEMA6D
chr1	124080801	124083200	chr1	123989592	124307241	ENSSSCG00000004663	SEMA6D
chr1	124092801	124095200	chr1	123988901	124307240	ENSSSCG00000004663	SEMA6D
chr1	124092801	124095200	chr1	123989592	124307241	ENSSSCG00000004663	SEMA6D
chr1	124099601	124101600	chr1	123988901	124307240	ENSSSCG00000004663	SEMA6D
chr1	124099601	124101600	chr1	123989592	124307241	ENSSSCG00000004663	SEMA6D
chr1	124158401	124160000	chr1	123988901	124307240	ENSSSCG00000004663	SEMA6D
chr1	124158401	124160000	chr1	123989592	124307241	ENSSSCG00000004663	SEMA6D
chr1	124178801	124182000	chr1	123988901	124307240	ENSSSCG00000004663	SEMA6D
chr1	124178801	124182000	chr1	123989592	124307241	ENSSSCG00000004663	SEMA6D
chr1	124206401	124208800	chr1	123988901	124307240	ENSSSCG00000004663	SEMA6D
chr1	124206401	124208800	chr1	123989592	124307241	ENSSSCG00000004663	SEMA6D
chr1	124234001	124236000	chr1	123988901	124307240	ENSSSCG00000004663	SEMA6D
chr1	124234001	124236000	chr1	123989592	124307241	ENSSSCG00000004663	SEMA6D
chr1	124249601	124253600	chr1	123988901	124307240	ENSSSCG00000004663	SEMA6D
chr1	124249601	124253600	chr1	123989592	124307241	ENSSSCG00000004663	SEMA6D
chr1	124263601	124265200	chr1	123988901	124307240	ENSSSCG00000004663	SEMA6D
chr1	124263601	124265200	chr1	123989592	124307241	ENSSSCG00000004663	SEMA6D
chr1	124283201	124285200	chr1	123988901	124307240	ENSSSCG00000004663	SEMA6D
chr1	124283201	124285200	chr1	123989592	124307241	ENSSSCG00000004663	SEMA6D
chr1	124294001	124296000	chr1	123988901	124307240	ENSSSCG00000004663	SEMA6D
chr1	124294001	124296000	chr1	123989592	124307241	ENSSSCG00000004663	SEMA6D
chr1	124296401	124298000	chr1	123988901	124307240	ENSSSCG00000004663	SEMA6D
chr1	124296401	124298000	chr1	123989592	124307241	ENSSSCG00000004663	SEMA6D
chr1	124305601	124307600	chr1	123988901	124307240	ENSSSCG00000004663	SEMA6D
chr1	124305601	124307600	chr1	123989592	124307241	ENSSSCG00000004663	SEMA6D
chr1	125679601	125681600	chr1	125678996	125683187	ENSSSCG00000045481	NA
chr1	125679601	125681600	chr1	125680571	125683191	ENSSSCG00000051796	NA
chr1	125791201	125797600	chr1	125791445	125793911	ENSSSCG00000044864	NA
chr1	125791201	125797600	chr1	125794655	125798520	ENSSSCG00000044345	NA
chr1	126182001	126184000	chr1	126165991	126184680	ENSSSCG00000037384	BLOC1S6
chr1	126182001	126184000	chr1	126165996	126184858	ENSSSCG00000037384	BLOC1S6
chr1	126182001	126184000	chr1	126168098	126184870	ENSSSCG00000037384	BLOC1S6
chr1	127504801	127506800	chr1	127317728	127648245	ENSSSCG00000004694	FRMD5
chr1	127504801	127506800	chr1	127317900	127650666	ENSSSCG00000004694	FRMD5
chr1	127507201	127509200	chr1	127317728	127648245	ENSSSCG00000004694	FRMD5
chr1	127507201	127509200	chr1	127317900	127650666	ENSSSCG00000004694	FRMD5
chr1	127510401	127512000	chr1	127317728	127648245	ENSSSCG00000004694	FRMD5
chr1	127510401	127512000	chr1	127317900	127650666	ENSSSCG00000004694	FRMD5
chr1	127530401	127532400	chr1	127317728	127648245	ENSSSCG00000004694	FRMD5
chr1	127530401	127532400	chr1	127317900	127650666	ENSSSCG00000004694	FRMD5
chr1	129061201	129063600	chr1	129021123	129098302	ENSSSCG00000004729	NA
chr1	129064401	129067600	chr1	129021123	129098302	ENSSSCG00000004729	NA
chr1	131384001	131386000	chr1	131355327	131494963	ENSSSCG00000004787	GPR176
chr1	131384001	131386000	chr1	131355327	131494935	ENSSSCG00000004787	GPR176
chr1	131384001	131386000	chr1	131365180	131494826	ENSSSCG00000004787	GPR176
chr1	131389201	131392800	chr1	131355327	131494963	ENSSSCG00000004787	GPR176
chr1	131389201	131392800	chr1	131355327	131494935	ENSSSCG00000004787	GPR176
chr1	131389201	131392800	chr1	131365180	131494826	ENSSSCG00000004787	GPR176
chr1	132207201	132209200	chr1	132190182	132218036	ENSSSCG00000042878	NA
chr1	132207201	132209200	chr1	132190182	132218036	ENSSSCG00000042878	NA
chr1	132207201	132209200	chr1	132144322	132307473	ENSSSCG00000042878	NA
chr1	132207201	132209200	chr1	132187909	132307473	ENSSSCG00000042878	NA
chr1	132207201	132209200	chr1	132189015	132306651	ENSSSCG00000042878	NA
chr1	132210801	132213200	chr1	132190182	132218036	ENSSSCG00000042878	NA
chr1	132210801	132213200	chr1	132190182	132218036	ENSSSCG00000042878	NA
chr1	132210801	132213200	chr1	132144322	132307473	ENSSSCG00000042878	NA
chr1	132210801	132213200	chr1	132187909	132307473	ENSSSCG00000042878	NA
chr1	132210801	132213200	chr1	132189015	132306651	ENSSSCG00000042878	NA
chr1	132235601	132237200	chr1	132144322	132307473	ENSSSCG00000042878	NA
chr1	132235601	132237200	chr1	132187909	132307473	ENSSSCG00000042878	NA
chr1	132235601	132237200	chr1	132189015	132306651	ENSSSCG00000042878	NA
chr1	132469201	132471200	chr1	132453543	132472543	ENSSSCG00000043529	NA
chr1	134013201	134014800	chr1	134013820	134223012	ENSSSCG00000004795	MEIS2
chr1	134013201	134014800	chr1	134014360	134223006	ENSSSCG00000004795	MEIS2
chr1	135625201	135627600	chr1	135577936	135805370	ENSSSCG00000035254	DPH6
chr1	135625201	135627600	chr1	135577936	135747545	ENSSSCG00000035254	DPH6
chr1	135625201	135627600	chr1	135577944	135907275	ENSSSCG00000035254	DPH6
chr1	135625201	135627600	chr1	135577944	135907247	ENSSSCG00000035254	DPH6
chr1	135625201	135627600	chr1	135582022	135751890	ENSSSCG00000035254	DPH6
chr1	135681601	135683600	chr1	135577936	135805370	ENSSSCG00000035254	DPH6
chr1	135681601	135683600	chr1	135577936	135747545	ENSSSCG00000035254	DPH6
chr1	135681601	135683600	chr1	135577944	135907275	ENSSSCG00000035254	DPH6
chr1	135681601	135683600	chr1	135577944	135907247	ENSSSCG00000035254	DPH6
chr1	135681601	135683600	chr1	135582022	135751890	ENSSSCG00000035254	DPH6
chr1	135698401	135700000	chr1	135577936	135805370	ENSSSCG00000035254	DPH6
chr1	135698401	135700000	chr1	135577936	135747545	ENSSSCG00000035254	DPH6
chr1	135698401	135700000	chr1	135577944	135907275	ENSSSCG00000035254	DPH6
chr1	135698401	135700000	chr1	135577944	135907247	ENSSSCG00000035254	DPH6
chr1	135698401	135700000	chr1	135582022	135751890	ENSSSCG00000035254	DPH6
chr1	135714801	135716800	chr1	135577936	135805370	ENSSSCG00000035254	DPH6
chr1	135714801	135716800	chr1	135577936	135747545	ENSSSCG00000035254	DPH6
chr1	135714801	135716800	chr1	135577944	135907275	ENSSSCG00000035254	DPH6
chr1	135714801	135716800	chr1	135577944	135907247	ENSSSCG00000035254	DPH6
chr1	135714801	135716800	chr1	135582022	135751890	ENSSSCG00000035254	DPH6
chr1	135723201	135724800	chr1	135577936	135805370	ENSSSCG00000035254	DPH6
chr1	135723201	135724800	chr1	135577936	135747545	ENSSSCG00000035254	DPH6
chr1	135723201	135724800	chr1	135577944	135907275	ENSSSCG00000035254	DPH6
chr1	135723201	135724800	chr1	135577944	135907247	ENSSSCG00000035254	DPH6
chr1	135723201	135724800	chr1	135582022	135751890	ENSSSCG00000035254	DPH6
chr1	135738001	135740800	chr1	135577936	135805370	ENSSSCG00000035254	DPH6
chr1	135738001	135740800	chr1	135577936	135747545	ENSSSCG00000035254	DPH6
chr1	135738001	135740800	chr1	135577944	135907275	ENSSSCG00000035254	DPH6
chr1	135738001	135740800	chr1	135577944	135907247	ENSSSCG00000035254	DPH6
chr1	135738001	135740800	chr1	135582022	135751890	ENSSSCG00000035254	DPH6
chr1	135763601	135765200	chr1	135577936	135805370	ENSSSCG00000035254	DPH6
chr1	135763601	135765200	chr1	135577944	135907275	ENSSSCG00000035254	DPH6
chr1	135763601	135765200	chr1	135577944	135907247	ENSSSCG00000035254	DPH6
chr1	135772801	135774800	chr1	135577936	135805370	ENSSSCG00000035254	DPH6
chr1	135772801	135774800	chr1	135577944	135907275	ENSSSCG00000035254	DPH6
chr1	135772801	135774800	chr1	135577944	135907247	ENSSSCG00000035254	DPH6
chr1	135843601	135845600	chr1	135577944	135907275	ENSSSCG00000035254	DPH6
chr1	135843601	135845600	chr1	135577944	135907247	ENSSSCG00000035254	DPH6
chr1	136716401	136718400	chr1	136704090	137008721	ENSSSCG00000044690	FMN1
chr1	136784001	136785600	chr1	136704090	137008721	ENSSSCG00000044690	FMN1
chr1	140225201	140228000	chr1	139857540	140464472	ENSSSCG00000035584	GABRG3
chr1	142197601	142202000	chr1	142200410	142210875	ENSSSCG00000051443	NA
chr1	142197601	142202000	chr1	142200410	142222787	ENSSSCG00000051443	NA
chr1	142197601	142202000	chr1	142200410	142222787	ENSSSCG00000051443	NA
chr1	142197601	142202000	chr1	142200410	142222787	ENSSSCG00000051443	NA
chr1	142197601	142202000	chr1	142200410	142221807	ENSSSCG00000051443	NA
chr1	142197601	142202000	chr1	142200410	142221807	ENSSSCG00000051443	NA
chr1	142197601	142202000	chr1	142200410	142219620	ENSSSCG00000051443	NA
chr1	142197601	142202000	chr1	142200410	142219620	ENSSSCG00000051443	NA
chr1	142197601	142202000	chr1	142200410	142215251	ENSSSCG00000051443	NA
chr1	142541001	142557200	chr1	142554641	142561486	ENSSSCG00000046956	NA
chr1	145376001	145377600	chr1	145359747	145384212	ENSSSCG00000005782	TM2D3
chr1	149744401	149746400	chr1	149737571	149783623	ENSSSCG00000004875	CYB5A
chr1	149744401	149746400	chr1	149737571	149771978	ENSSSCG00000004875	CYB5A
chr1	149744401	149746400	chr1	149737621	149773222	ENSSSCG00000004875	CYB5A
chr1	149744401	149746400	chr1	149737689	149773218	ENSSSCG00000004875	CYB5A
chr1	149744401	149746400	chr1	149737689	149773218	ENSSSCG00000004875	CYB5A
chr1	149744401	149746400	chr1	149737745	149773219	ENSSSCG00000004875	CYB5A
chr1	149751601	149753200	chr1	149737571	149783623	ENSSSCG00000004875	CYB5A
chr1	149751601	149753200	chr1	149737571	149771978	ENSSSCG00000004875	CYB5A
chr1	149751601	149753200	chr1	149737621	149773222	ENSSSCG00000004875	CYB5A
chr1	149751601	149753200	chr1	149737689	149773218	ENSSSCG00000004875	CYB5A
chr1	149751601	149753200	chr1	149737689	149773218	ENSSSCG00000004875	CYB5A
chr1	149751601	149753200	chr1	149737745	149773219	ENSSSCG00000004875	CYB5A
chr1	157523601	157525200	chr1	157523365	157527933	ENSSSCG00000047724	NA
chr1	159758801	159761600	chr1	159666777	159768933	ENSSSCG00000034988	NA
chr1	159758801	159761600	chr1	159619610	159771539	ENSSSCG00000034988	NA
chr1	159758801	159761600	chr1	159665706	159792027	ENSSSCG00000034988	NA
chr1	159762001	159772400	chr1	159666777	159768933	ENSSSCG00000034988	NA
chr1	159762001	159772400	chr1	159619610	159771539	ENSSSCG00000034988	NA
chr1	159762001	159772400	chr1	159665706	159792027	ENSSSCG00000034988	NA
chr1	160404801	160406800	chr1	160401642	160408832	ENSSSCG00000050691	NA
chr1	167854001	167856400	chr1	167808509	167855792	ENSSSCG00000004971	TLE3
chr1	167854001	167856400	chr1	167808510	167855911	ENSSSCG00000004971	TLE3
chr1	167854001	167856400	chr1	167809876	167855764	ENSSSCG00000004971	TLE3
chr1	170211201	170214000	chr1	170210487	170212628	ENSSSCG00000041771	NA
chr1	170246401	170248000	chr1	170245435	170252247	ENSSSCG00000041908	NA
chr1	170359601	170361600	chr1	170353031	170361393	ENSSSCG00000049291	NA
chr1	172599601	172602400	chr1	172592475	172602713	ENSSSCG00000041306	NA
chr1	174636401	174640400	chr1	174633964	174638890	ENSSSCG00000043072	NA
chr1	177431201	177459800	chr1	177430130	177433003	ENSSSCG00000045943	NA
chr1	177431201	177459800	chr1	176770047	177593677	ENSSSCG00000005002	MDGA2
chr1	177564801	177566800	chr1	176770047	177593677	ENSSSCG00000005002	MDGA2
chr1	177578801	177580800	chr1	176770047	177593677	ENSSSCG00000005002	MDGA2
chr1	178359001	178366400	chr1	178197717	178467350	ENSSSCG00000041258	NA
chr1	178359001	178366400	chr1	178197717	178440468	ENSSSCG00000041258	NA
chr1	178368001	178370000	chr1	178197717	178467350	ENSSSCG00000041258	NA
chr1	178368001	178370000	chr1	178197717	178440468	ENSSSCG00000041258	NA
chr1	178442001	178444000	chr1	178197717	178467350	ENSSSCG00000041258	NA
chr1	178751201	178752800	chr1	178750931	178762641	ENSSSCG00000045376	NA
chr1	182943601	182945200	chr1	182933773	182994174	ENSSSCG00000051102	NA
chr1	182966401	182968800	chr1	182933773	182994174	ENSSSCG00000051102	NA
chr1	186743201	186744400	chr1	186688555	186952108	ENSSSCG00000005068	SLC35F4
chr1	188863201	188864400	chr1	188809834	188926087	ENSSSCG00000025013	RTN1
chr1	188863201	188864400	chr1	188704262	188926056	ENSSSCG00000025013	RTN1
chr1	188863201	188864400	chr1	188709282	188926056	ENSSSCG00000025013	RTN1
chr1	188978401	188980000	chr1	188966637	189081732	ENSSSCG00000005081	LRRC9
chr1	188978401	188980000	chr1	188966688	189081736	ENSSSCG00000005081	LRRC9
chr1	189793801	189803200	chr1	189690354	189910589	ENSSSCG00000005090	MNAT1
chr1	189793801	189803200	chr1	189690354	189910589	ENSSSCG00000005090	MNAT1
chr1	192839601	192841200	chr1	192841185	192848462	ENSSSCG00000045893	NA
chr1	192990801	192994400	chr1	192926741	193534428	ENSSSCG00000036551	NA
chr1	193037201	193039600	chr1	192926741	193534428	ENSSSCG00000036551	NA
chr1	193046401	193050000	chr1	193049352	193053901	ENSSSCG00000051349	NA
chr1	193046401	193050000	chr1	192926741	193534428	ENSSSCG00000036551	NA
chr1	193052401	193054000	chr1	193049352	193053901	ENSSSCG00000051349	NA
chr1	193052401	193054000	chr1	193051693	193053930	ENSSSCG00000048252	NA
chr1	193052401	193054000	chr1	192926741	193534428	ENSSSCG00000036551	NA
chr1	193063601	193066400	chr1	193057385	193065100	ENSSSCG00000045398	NA
chr1	193063601	193066400	chr1	192926741	193534428	ENSSSCG00000036551	NA
chr1	193079601	193081200	chr1	192926741	193534428	ENSSSCG00000036551	NA
chr1	193084401	193086000	chr1	192926741	193534428	ENSSSCG00000036551	NA
chr1	193114801	193116400	chr1	192926741	193534428	ENSSSCG00000036551	NA
chr1	193150001	193151600	chr1	192926741	193534428	ENSSSCG00000036551	NA
chr1	193187801	193189600	chr1	192926741	193534428	ENSSSCG00000036551	NA
chr1	193191201	193193200	chr1	192926741	193534428	ENSSSCG00000036551	NA
chr1	193203201	193205600	chr1	192926741	193534428	ENSSSCG00000036551	NA
chr1	193231201	193232800	chr1	192926741	193534428	ENSSSCG00000036551	NA
chr1	193504001	193506000	chr1	192926741	193534428	ENSSSCG00000036551	NA
chr1	193741201	193743200	chr1	193722164	193906565	ENSSSCG00000005109	ESR2
chr1	193752801	193754400	chr1	193722164	193906565	ENSSSCG00000005109	ESR2
chr1	193759201	193762000	chr1	193722164	193906565	ENSSSCG00000005109	ESR2
chr1	195087601	195089600	chr1	194965730	195262047	ENSSSCG00000034726	KCNH5
chr1	195087601	195089600	chr1	194965730	195258124	ENSSSCG00000034726	KCNH5
chr1	195104401	195106400	chr1	194965730	195262047	ENSSSCG00000034726	KCNH5
chr1	195104401	195106400	chr1	194965730	195258124	ENSSSCG00000034726	KCNH5
chr1	195237201	195240400	chr1	194965730	195262047	ENSSSCG00000034726	KCNH5
chr1	195237201	195240400	chr1	194965730	195258124	ENSSSCG00000034726	KCNH5
chr1	196010801	196012800	chr1	195937394	196051957	ENSSSCG00000005122	TEK
chr1	196010801	196012800	chr1	195937394	196051957	ENSSSCG00000005122	TEK
chr1	196010801	196012800	chr1	195939562	196029496	ENSSSCG00000005122	TEK
chr1	196010801	196012800	chr1	195943916	196029496	ENSSSCG00000005122	TEK
chr1	199321601	199324000	chr1	199319376	199323014	ENSSSCG00000042911	NA
chr1	199624401	199634400	chr1	199625848	199630899	ENSSSCG00000047728	NA
chr1	200176001	200182000	chr1	200176117	200178652	ENSSSCG00000050021	NA
chr1	201373401	201376800	chr1	201347953	201392587	ENSSSCG00000043301	IFN-ALPHA-8
chr1	201373401	201376800	chr1	201292659	201506064	ENSSSCG00000043817	NA
chr1	201373401	201376800	chr1	201292659	201506032	ENSSSCG00000043817	NA
chr1	201389201	201396000	chr1	201347953	201392587	ENSSSCG00000043301	IFN-ALPHA-8
chr1	201389201	201396000	chr1	201292659	201506064	ENSSSCG00000043817	NA
chr1	201389201	201396000	chr1	201292659	201506032	ENSSSCG00000043817	NA
chr1	201398401	201401600	chr1	201292659	201506064	ENSSSCG00000043817	NA
chr1	201398401	201401600	chr1	201292659	201506032	ENSSSCG00000043817	NA
chr1	201402001	201404400	chr1	201292659	201506064	ENSSSCG00000043817	NA
chr1	201402001	201404400	chr1	201292659	201506032	ENSSSCG00000043817	NA
chr1	201405601	201407600	chr1	201407587	201408266	ENSSSCG00000045163	IFN-ALPHA-9
chr1	201405601	201407600	chr1	201292659	201506064	ENSSSCG00000043817	NA
chr1	201405601	201407600	chr1	201292659	201506032	ENSSSCG00000043817	NA
chr1	201407601	201410800	chr1	201407587	201408266	ENSSSCG00000045163	IFN-ALPHA-9
chr1	201407601	201410800	chr1	201292659	201506064	ENSSSCG00000043817	NA
chr1	201407601	201410800	chr1	201292659	201506032	ENSSSCG00000043817	NA
chr1	201412801	201420000	chr1	201412274	201412828	ENSSSCG00000032099	IFN-DELTA-11
chr1	201412801	201420000	chr1	201292659	201506064	ENSSSCG00000043817	NA
chr1	201412801	201420000	chr1	201292659	201506032	ENSSSCG00000043817	NA
chr1	201422401	201424000	chr1	201292659	201506064	ENSSSCG00000043817	NA
chr1	201422401	201424000	chr1	201292659	201506032	ENSSSCG00000043817	NA
chr1	201424401	201428400	chr1	201292659	201506064	ENSSSCG00000043817	NA
chr1	201424401	201428400	chr1	201292659	201506032	ENSSSCG00000043817	NA
chr1	201430801	201435600	chr1	201292659	201506064	ENSSSCG00000043817	NA
chr1	201430801	201435600	chr1	201292659	201506032	ENSSSCG00000043817	NA
chr1	201439201	201441600	chr1	201292659	201506064	ENSSSCG00000043817	NA
chr1	201439201	201441600	chr1	201292659	201506032	ENSSSCG00000043817	NA
chr1	201442401	201446000	chr1	201292659	201506064	ENSSSCG00000043817	NA
chr1	201442401	201446000	chr1	201292659	201506032	ENSSSCG00000043817	NA
chr1	201484801	201486400	chr1	201292659	201506064	ENSSSCG00000043817	NA
chr1	201484801	201486400	chr1	201292659	201506032	ENSSSCG00000043817	NA
chr1	201677201	201684000	chr1	201677540	201695829	ENSSSCG00000031149	IFN-ALPHA-15
chr1	201677201	201684000	chr1	201678376	201771617	ENSSSCG00000047475	NA
chr1	201690401	201692000	chr1	201677540	201695829	ENSSSCG00000031149	IFN-ALPHA-15
chr1	201690401	201692000	chr1	201678376	201771617	ENSSSCG00000047475	NA
chr1	201966401	201970000	chr1	201880712	202228349	ENSSSCG00000028406	FOCAD
chr1	201966401	201970000	chr1	201935383	202258815	ENSSSCG00000028406	FOCAD
chr1	201966401	201970000	chr1	201935383	202228349	ENSSSCG00000028406	FOCAD
chr1	201966401	201970000	chr1	201942461	202228349	ENSSSCG00000028406	FOCAD
chr1	201966401	201970000	chr1	201942462	202257342	ENSSSCG00000028406	FOCAD
chr1	201966401	201970000	chr1	201942462	202228349	ENSSSCG00000028406	FOCAD
chr1	201966401	201970000	chr1	201942463	202258793	ENSSSCG00000028406	FOCAD
chr1	201966401	201970000	chr1	201942463	202258793	ENSSSCG00000028406	FOCAD
chr1	201966401	201970000	chr1	201942463	202228349	ENSSSCG00000028406	FOCAD
chr1	201971201	201974000	chr1	201880712	202228349	ENSSSCG00000028406	FOCAD
chr1	201971201	201974000	chr1	201935383	202258815	ENSSSCG00000028406	FOCAD
chr1	201971201	201974000	chr1	201935383	202228349	ENSSSCG00000028406	FOCAD
chr1	201971201	201974000	chr1	201942461	202228349	ENSSSCG00000028406	FOCAD
chr1	201971201	201974000	chr1	201942462	202257342	ENSSSCG00000028406	FOCAD
chr1	201971201	201974000	chr1	201942462	202228349	ENSSSCG00000028406	FOCAD
chr1	201971201	201974000	chr1	201942463	202258793	ENSSSCG00000028406	FOCAD
chr1	201971201	201974000	chr1	201942463	202258793	ENSSSCG00000028406	FOCAD
chr1	201971201	201974000	chr1	201942463	202228349	ENSSSCG00000028406	FOCAD
chr1	204052401	204054000	chr1	203936657	204383809	ENSSSCG00000040366	ADAMTSL1
chr1	204052401	204054000	chr1	203936657	204383809	ENSSSCG00000040366	ADAMTSL1
chr1	204073601	204075600	chr1	203936657	204383809	ENSSSCG00000040366	ADAMTSL1
chr1	204073601	204075600	chr1	203936657	204383809	ENSSSCG00000040366	ADAMTSL1
chr1	204265601	204267200	chr1	203936657	204383809	ENSSSCG00000040366	ADAMTSL1
chr1	204265601	204267200	chr1	203936657	204383809	ENSSSCG00000040366	ADAMTSL1
chr1	204265601	204267200	chr1	204158639	204383809	ENSSSCG00000040366	ADAMTSL1
chr1	204265601	204267200	chr1	204248499	204383846	ENSSSCG00000040366	ADAMTSL1
chr1	204271601	204273200	chr1	203936657	204383809	ENSSSCG00000040366	ADAMTSL1
chr1	204271601	204273200	chr1	203936657	204383809	ENSSSCG00000040366	ADAMTSL1
chr1	204271601	204273200	chr1	204158639	204383809	ENSSSCG00000040366	ADAMTSL1
chr1	204271601	204273200	chr1	204248499	204383846	ENSSSCG00000040366	ADAMTSL1
chr1	208926001	208928000	chr1	208915182	209168985	ENSSSCG00000051701	NA
chr1	208931201	208932800	chr1	208915182	209168985	ENSSSCG00000051701	NA
chr1	208972801	208974400	chr1	208915182	209168985	ENSSSCG00000051701	NA
chr1	208976801	208978400	chr1	208915182	209168985	ENSSSCG00000051701	NA
chr1	208992401	208994000	chr1	208915182	209168985	ENSSSCG00000051701	NA
chr1	208992401	208994000	chr1	208987279	209169748	ENSSSCG00000051701	NA
chr1	208994001	208996000	chr1	208915182	209168985	ENSSSCG00000051701	NA
chr1	208994001	208996000	chr1	208987279	209169748	ENSSSCG00000051701	NA
chr1	209003601	209005600	chr1	208915182	209168985	ENSSSCG00000051701	NA
chr1	209003601	209005600	chr1	208987279	209169748	ENSSSCG00000051701	NA
chr1	210290401	210292400	chr1	210145801	210373041	ENSSSCG00000048974	NA
chr1	210367201	210369200	chr1	210145801	210373041	ENSSSCG00000048974	NA
chr1	211983201	211984800	chr1	211982489	211988714	ENSSSCG00000044797	NA
chr1	212046801	212048800	chr1	212044187	212049515	ENSSSCG00000046197	NA
chr1	213196001	213198000	chr1	213133453	213329607	ENSSSCG00000042224	NA
chr1	213196001	213198000	chr1	213133453	213329607	ENSSSCG00000042224	NA
chr1	213209601	213211600	chr1	213133453	213329607	ENSSSCG00000042224	NA
chr1	213209601	213211600	chr1	213133453	213329607	ENSSSCG00000042224	NA
chr1	213230801	213232800	chr1	213133453	213329607	ENSSSCG00000042224	NA
chr1	213230801	213232800	chr1	213133453	213329607	ENSSSCG00000042224	NA
chr1	213282001	213283600	chr1	213133453	213329607	ENSSSCG00000042224	NA
chr1	213282001	213283600	chr1	213133453	213329607	ENSSSCG00000042224	NA
chr1	213284801	213287600	chr1	213133453	213329607	ENSSSCG00000042224	NA
chr1	213284801	213287600	chr1	213133453	213329607	ENSSSCG00000042224	NA
chr1	213310001	213312000	chr1	213133453	213329607	ENSSSCG00000042224	NA
chr1	213310001	213312000	chr1	213133453	213329607	ENSSSCG00000042224	NA
chr1	213517201	213519200	chr1	213482964	214009445	ENSSSCG00000005194	PTPRD
chr1	213517201	213519200	chr1	213482964	214009445	ENSSSCG00000005194	PTPRD
chr1	213517201	213519200	chr1	213482964	214009445	ENSSSCG00000005194	PTPRD
chr1	213517201	213519200	chr1	213482964	214009445	ENSSSCG00000005194	PTPRD
chr1	213517201	213519200	chr1	213483348	214009525	ENSSSCG00000005194	PTPRD
chr1	213517201	213519200	chr1	213483408	214009419	ENSSSCG00000005194	PTPRD
chr1	213517201	213519200	chr1	213483723	214009895	ENSSSCG00000005194	PTPRD
chr1	213517201	213519200	chr1	213483725	214009893	ENSSSCG00000005194	PTPRD
chr1	213517201	213519200	chr1	213483756	214009839	ENSSSCG00000005194	PTPRD
chr1	213782401	213784400	chr1	213482964	214009445	ENSSSCG00000005194	PTPRD
chr1	213782401	213784400	chr1	213482964	214009445	ENSSSCG00000005194	PTPRD
chr1	213782401	213784400	chr1	213482964	214009445	ENSSSCG00000005194	PTPRD
chr1	213782401	213784400	chr1	213482964	214009445	ENSSSCG00000005194	PTPRD
chr1	213782401	213784400	chr1	213483348	214009525	ENSSSCG00000005194	PTPRD
chr1	213782401	213784400	chr1	213483408	214009419	ENSSSCG00000005194	PTPRD
chr1	213782401	213784400	chr1	213483723	214009895	ENSSSCG00000005194	PTPRD
chr1	213782401	213784400	chr1	213483725	214009893	ENSSSCG00000005194	PTPRD
chr1	213782401	213784400	chr1	213483756	214009839	ENSSSCG00000005194	PTPRD
chr1	213782401	213784400	chr1	213684846	214009895	ENSSSCG00000005194	PTPRD
chr1	213849601	213851600	chr1	213482964	214009445	ENSSSCG00000005194	PTPRD
chr1	213849601	213851600	chr1	213482964	214009445	ENSSSCG00000005194	PTPRD
chr1	213849601	213851600	chr1	213482964	214009445	ENSSSCG00000005194	PTPRD
chr1	213849601	213851600	chr1	213482964	214009445	ENSSSCG00000005194	PTPRD
chr1	213849601	213851600	chr1	213483348	214009525	ENSSSCG00000005194	PTPRD
chr1	213849601	213851600	chr1	213483408	214009419	ENSSSCG00000005194	PTPRD
chr1	213849601	213851600	chr1	213483723	214009895	ENSSSCG00000005194	PTPRD
chr1	213849601	213851600	chr1	213483725	214009893	ENSSSCG00000005194	PTPRD
chr1	213849601	213851600	chr1	213483756	214009839	ENSSSCG00000005194	PTPRD
chr1	213849601	213851600	chr1	213684846	214009895	ENSSSCG00000005194	PTPRD
chr1	213951601	213953200	chr1	213482964	214009445	ENSSSCG00000005194	PTPRD
chr1	213951601	213953200	chr1	213482964	214009445	ENSSSCG00000005194	PTPRD
chr1	213951601	213953200	chr1	213482964	214009445	ENSSSCG00000005194	PTPRD
chr1	213951601	213953200	chr1	213482964	214009445	ENSSSCG00000005194	PTPRD
chr1	213951601	213953200	chr1	213483348	214009525	ENSSSCG00000005194	PTPRD
chr1	213951601	213953200	chr1	213483408	214009419	ENSSSCG00000005194	PTPRD
chr1	213951601	213953200	chr1	213483723	214009895	ENSSSCG00000005194	PTPRD
chr1	213951601	213953200	chr1	213483725	214009893	ENSSSCG00000005194	PTPRD
chr1	213951601	213953200	chr1	213483756	214009839	ENSSSCG00000005194	PTPRD
chr1	213951601	213953200	chr1	213684846	214009895	ENSSSCG00000005194	PTPRD
chr1	214964001	214966000	chr1	214962195	214965809	ENSSSCG00000046128	NA
chr1	215242801	215245200	chr1	215071334	215507762	ENSSSCG00000005198	KDM4C
chr1	215242801	215245200	chr1	215071415	215507712	ENSSSCG00000005198	KDM4C
chr1	215242801	215245200	chr1	215076797	215507762	ENSSSCG00000005198	KDM4C
chr1	215242801	215245200	chr1	215077625	215507697	ENSSSCG00000005198	KDM4C
chr1	215266401	215268400	chr1	215071334	215507762	ENSSSCG00000005198	KDM4C
chr1	215266401	215268400	chr1	215071415	215507712	ENSSSCG00000005198	KDM4C
chr1	215266401	215268400	chr1	215076797	215507762	ENSSSCG00000005198	KDM4C
chr1	215266401	215268400	chr1	215077625	215507697	ENSSSCG00000005198	KDM4C
chr1	216024401	216026000	chr1	215807795	216112209	ENSSSCG00000005204	RANBP6
chr1	216048201	216048800	chr1	215807795	216112209	ENSSSCG00000005204	RANBP6
chr1	216566801	216568800	chr1	216553548	216621575	ENSSSCG00000032561	PDCD1LG2
chr1	216566801	216568800	chr1	216560654	216621479	ENSSSCG00000032561	PDCD1LG2
chr1	216566801	216568800	chr1	216553101	216682607	ENSSSCG00000032561	PDCD1LG2
chr1	216600001	216601600	chr1	216553548	216621575	ENSSSCG00000032561	PDCD1LG2
chr1	216600001	216601600	chr1	216560654	216621479	ENSSSCG00000032561	PDCD1LG2
chr1	216600001	216601600	chr1	216553101	216682607	ENSSSCG00000032561	PDCD1LG2
chr1	216804801	216806800	chr1	216792787	216823479	ENSSSCG00000005214	INSL6
chr1	217715201	217716800	chr1	217629331	218117267	ENSSSCG00000005224	GLIS3
chr1	217731601	217733600	chr1	217629331	218117267	ENSSSCG00000005224	GLIS3
chr1	217734001	217735600	chr1	217629331	218117267	ENSSSCG00000005224	GLIS3
chr1	217794001	217795600	chr1	217629331	218117267	ENSSSCG00000005224	GLIS3
chr1	217796401	217798000	chr1	217629331	218117267	ENSSSCG00000005224	GLIS3
chr1	217819601	217821600	chr1	217629331	218117267	ENSSSCG00000005224	GLIS3
chr1	217835201	217837200	chr1	217629331	218117267	ENSSSCG00000005224	GLIS3
chr1	217905201	217907200	chr1	217629331	218117267	ENSSSCG00000005224	GLIS3
chr1	217913601	217915600	chr1	217629331	218117267	ENSSSCG00000005224	GLIS3
chr1	217973601	217975600	chr1	217629331	218117267	ENSSSCG00000005224	GLIS3
chr1	217990801	217992400	chr1	217629331	218117267	ENSSSCG00000005224	GLIS3
chr1	218019601	218021600	chr1	217629331	218117267	ENSSSCG00000005224	GLIS3
chr1	218114801	218116800	chr1	217629331	218117267	ENSSSCG00000005224	GLIS3
chr1	221678801	221680800	chr1	221634524	221836483	ENSSSCG00000005243	PGM5
chr1	221678801	221680800	chr1	221634524	221759623	ENSSSCG00000005243	PGM5
chr1	221678801	221680800	chr1	221634996	221801045	ENSSSCG00000005243	PGM5
chr1	221681201	221683600	chr1	221634524	221836483	ENSSSCG00000005243	PGM5
chr1	221681201	221683600	chr1	221634524	221759623	ENSSSCG00000005243	PGM5
chr1	221681201	221683600	chr1	221634996	221801045	ENSSSCG00000005243	PGM5
chr1	221688001	221689600	chr1	221634524	221836483	ENSSSCG00000005243	PGM5
chr1	221688001	221689600	chr1	221634524	221759623	ENSSSCG00000005243	PGM5
chr1	221688001	221689600	chr1	221634996	221801045	ENSSSCG00000005243	PGM5
chr1	223877201	223879600	chr1	223836213	224373550	ENSSSCG00000005257	TRPM3
chr1	223877201	223879600	chr1	223839602	224373550	ENSSSCG00000005257	TRPM3
chr1	223877201	223879600	chr1	223839774	224125534	ENSSSCG00000005257	TRPM3
chr1	223877201	223879600	chr1	223839602	224680190	ENSSSCG00000005257	TRPM3
chr1	223897201	223899200	chr1	223836213	224373550	ENSSSCG00000005257	TRPM3
chr1	223897201	223899200	chr1	223839602	224373550	ENSSSCG00000005257	TRPM3
chr1	223897201	223899200	chr1	223839774	224125534	ENSSSCG00000005257	TRPM3
chr1	223897201	223899200	chr1	223839602	224680190	ENSSSCG00000005257	TRPM3
chr1	223959001	223960000	chr1	223836213	224373550	ENSSSCG00000005257	TRPM3
chr1	223959001	223960000	chr1	223839602	224373550	ENSSSCG00000005257	TRPM3
chr1	223959001	223960000	chr1	223839774	224125534	ENSSSCG00000005257	TRPM3
chr1	223959001	223960000	chr1	223839602	224680190	ENSSSCG00000005257	TRPM3
chr1	224058001	224060000	chr1	224033759	224125716	ENSSSCG00000005257	TRPM3
chr1	224058001	224060000	chr1	223836213	224373550	ENSSSCG00000005257	TRPM3
chr1	224058001	224060000	chr1	223839602	224373550	ENSSSCG00000005257	TRPM3
chr1	224058001	224060000	chr1	223839774	224125534	ENSSSCG00000005257	TRPM3
chr1	224058001	224060000	chr1	223839602	224680190	ENSSSCG00000005257	TRPM3
chr1	224060401	224062400	chr1	224033759	224125716	ENSSSCG00000005257	TRPM3
chr1	224060401	224062400	chr1	223836213	224373550	ENSSSCG00000005257	TRPM3
chr1	224060401	224062400	chr1	223839602	224373550	ENSSSCG00000005257	TRPM3
chr1	224060401	224062400	chr1	223839774	224125534	ENSSSCG00000005257	TRPM3
chr1	224060401	224062400	chr1	223839602	224680190	ENSSSCG00000005257	TRPM3
chr1	224088401	224090000	chr1	224033759	224125716	ENSSSCG00000005257	TRPM3
chr1	224088401	224090000	chr1	224079986	224125544	ENSSSCG00000005257	TRPM3
chr1	224088401	224090000	chr1	223836213	224373550	ENSSSCG00000005257	TRPM3
chr1	224088401	224090000	chr1	223839602	224373550	ENSSSCG00000005257	TRPM3
chr1	224088401	224090000	chr1	223839774	224125534	ENSSSCG00000005257	TRPM3
chr1	224088401	224090000	chr1	223839602	224680190	ENSSSCG00000005257	TRPM3
chr1	224107201	224109200	chr1	224033759	224125716	ENSSSCG00000005257	TRPM3
chr1	224107201	224109200	chr1	224079986	224125544	ENSSSCG00000005257	TRPM3
chr1	224107201	224109200	chr1	223836213	224373550	ENSSSCG00000005257	TRPM3
chr1	224107201	224109200	chr1	223839602	224373550	ENSSSCG00000005257	TRPM3
chr1	224107201	224109200	chr1	223839774	224125534	ENSSSCG00000005257	TRPM3
chr1	224107201	224109200	chr1	223839602	224680190	ENSSSCG00000005257	TRPM3
chr1	224175201	224177200	chr1	223836213	224373550	ENSSSCG00000005257	TRPM3
chr1	224175201	224177200	chr1	223839602	224373550	ENSSSCG00000005257	TRPM3
chr1	224175201	224177200	chr1	223839602	224680190	ENSSSCG00000005257	TRPM3
chr1	224178801	224181200	chr1	223836213	224373550	ENSSSCG00000005257	TRPM3
chr1	224178801	224181200	chr1	223839602	224373550	ENSSSCG00000005257	TRPM3
chr1	224178801	224181200	chr1	223839602	224680190	ENSSSCG00000005257	TRPM3
chr1	224278001	224279600	chr1	223836213	224373550	ENSSSCG00000005257	TRPM3
chr1	224278001	224279600	chr1	223839602	224373550	ENSSSCG00000005257	TRPM3
chr1	224278001	224279600	chr1	223839602	224680190	ENSSSCG00000005257	TRPM3
chr1	224292401	224294400	chr1	223836213	224373550	ENSSSCG00000005257	TRPM3
chr1	224292401	224294400	chr1	223839602	224373550	ENSSSCG00000005257	TRPM3
chr1	224292401	224294400	chr1	223839602	224680190	ENSSSCG00000005257	TRPM3
chr1	224296801	224299600	chr1	223836213	224373550	ENSSSCG00000005257	TRPM3
chr1	224296801	224299600	chr1	223839602	224373550	ENSSSCG00000005257	TRPM3
chr1	224296801	224299600	chr1	223839602	224680190	ENSSSCG00000005257	TRPM3
chr1	224303601	224306400	chr1	223836213	224373550	ENSSSCG00000005257	TRPM3
chr1	224303601	224306400	chr1	223839602	224373550	ENSSSCG00000005257	TRPM3
chr1	224303601	224306400	chr1	223839602	224680190	ENSSSCG00000005257	TRPM3
chr1	224336001	224338400	chr1	223836213	224373550	ENSSSCG00000005257	TRPM3
chr1	224336001	224338400	chr1	223839602	224373550	ENSSSCG00000005257	TRPM3
chr1	224336001	224338400	chr1	223839602	224680190	ENSSSCG00000005257	TRPM3
chr1	224349601	224351600	chr1	223836213	224373550	ENSSSCG00000005257	TRPM3
chr1	224349601	224351600	chr1	223839602	224373550	ENSSSCG00000005257	TRPM3
chr1	224349601	224351600	chr1	223839602	224680190	ENSSSCG00000005257	TRPM3
chr1	224359201	224361200	chr1	223836213	224373550	ENSSSCG00000005257	TRPM3
chr1	224359201	224361200	chr1	223839602	224373550	ENSSSCG00000005257	TRPM3
chr1	224359201	224361200	chr1	223839602	224680190	ENSSSCG00000005257	TRPM3
chr1	224591201	224594000	chr1	223839602	224680190	ENSSSCG00000005257	TRPM3
chr1	224653601	224656400	chr1	223839602	224680190	ENSSSCG00000005257	TRPM3
chr1	225402801	225404800	chr1	225193728	225411345	ENSSSCG00000031105	C9orf85
chr1	225402801	225404800	chr1	225402117	225589827	ENSSSCG00000034919	GDA
chr1	225423601	225426000	chr1	225402117	225589827	ENSSSCG00000034919	GDA
chr1	225423601	225426000	chr1	225425480	225585991	ENSSSCG00000034919	GDA
chr1	225423601	225426000	chr1	225425483	225589830	ENSSSCG00000034919	GDA
chr1	225423601	225426000	chr1	225425483	225589820	ENSSSCG00000034919	GDA
chr1	225436801	225438400	chr1	225402117	225589827	ENSSSCG00000034919	GDA
chr1	225436801	225438400	chr1	225425480	225585991	ENSSSCG00000034919	GDA
chr1	225436801	225438400	chr1	225425483	225589830	ENSSSCG00000034919	GDA
chr1	225436801	225438400	chr1	225425483	225589820	ENSSSCG00000034919	GDA
chr1	225446401	225448400	chr1	225402117	225589827	ENSSSCG00000034919	GDA
chr1	225446401	225448400	chr1	225425480	225585991	ENSSSCG00000034919	GDA
chr1	225446401	225448400	chr1	225425483	225589830	ENSSSCG00000034919	GDA
chr1	225446401	225448400	chr1	225425483	225589820	ENSSSCG00000034919	GDA
chr1	225460001	225462000	chr1	225402117	225589827	ENSSSCG00000034919	GDA
chr1	225460001	225462000	chr1	225425480	225585991	ENSSSCG00000034919	GDA
chr1	225460001	225462000	chr1	225425483	225589830	ENSSSCG00000034919	GDA
chr1	225460001	225462000	chr1	225425483	225589820	ENSSSCG00000034919	GDA
chr1	225476401	225478000	chr1	225402117	225589827	ENSSSCG00000034919	GDA
chr1	225476401	225478000	chr1	225425480	225585991	ENSSSCG00000034919	GDA
chr1	225476401	225478000	chr1	225425483	225589830	ENSSSCG00000034919	GDA
chr1	225476401	225478000	chr1	225425483	225589820	ENSSSCG00000034919	GDA
chr1	225478001	225480000	chr1	225402117	225589827	ENSSSCG00000034919	GDA
chr1	225478001	225480000	chr1	225425480	225585991	ENSSSCG00000034919	GDA
chr1	225478001	225480000	chr1	225425483	225589830	ENSSSCG00000034919	GDA
chr1	225478001	225480000	chr1	225425483	225589820	ENSSSCG00000034919	GDA
chr1	225502401	225504400	chr1	225402117	225589827	ENSSSCG00000034919	GDA
chr1	225502401	225504400	chr1	225425480	225585991	ENSSSCG00000034919	GDA
chr1	225502401	225504400	chr1	225425483	225589830	ENSSSCG00000034919	GDA
chr1	225502401	225504400	chr1	225425483	225589820	ENSSSCG00000034919	GDA
chr1	225508001	225510000	chr1	225402117	225589827	ENSSSCG00000034919	GDA
chr1	225508001	225510000	chr1	225425480	225585991	ENSSSCG00000034919	GDA
chr1	225508001	225510000	chr1	225425483	225589830	ENSSSCG00000034919	GDA
chr1	225508001	225510000	chr1	225425483	225589820	ENSSSCG00000034919	GDA
chr1	225703201	225706000	chr1	225703199	225714365	ENSSSCG00000030268	ZFAND5
chr1	226100801	226102800	chr1	225714021	226110917	ENSSSCG00000005266	TMC1
chr1	226210801	226214400	chr1	226161296	226217306	ENSSSCG00000028996	ALDH1A1
chr1	226210801	226214400	chr1	226163349	226217308	ENSSSCG00000028996	ALDH1A1
chr1	226210801	226214400	chr1	226163351	226217303	ENSSSCG00000028996	ALDH1A1
chr1	226210801	226214400	chr1	226163352	226217292	ENSSSCG00000028996	ALDH1A1
chr1	226210801	226214400	chr1	226163353	226217306	ENSSSCG00000028996	ALDH1A1
chr1	226210801	226214400	chr1	226180507	226217312	ENSSSCG00000028996	ALDH1A1
chr1	227618401	227620400	chr1	227574647	227772693	ENSSSCG00000005268	RORB
chr1	227618401	227620400	chr1	227574992	227772676	ENSSSCG00000005268	RORB
chr1	227618401	227620400	chr1	227575871	227772693	ENSSSCG00000005268	RORB
chr1	227660801	227662800	chr1	227574647	227772693	ENSSSCG00000005268	RORB
chr1	227660801	227662800	chr1	227574992	227772676	ENSSSCG00000005268	RORB
chr1	227660801	227662800	chr1	227575871	227772693	ENSSSCG00000005268	RORB
chr1	227667601	227668000	chr1	227574647	227772693	ENSSSCG00000005268	RORB
chr1	227667601	227668000	chr1	227574992	227772676	ENSSSCG00000005268	RORB
chr1	227667601	227668000	chr1	227575871	227772693	ENSSSCG00000005268	RORB
chr1	227668001	227670800	chr1	227574647	227772693	ENSSSCG00000005268	RORB
chr1	227668001	227670800	chr1	227574992	227772676	ENSSSCG00000005268	RORB
chr1	227668001	227670800	chr1	227575871	227772693	ENSSSCG00000005268	RORB
chr1	228403601	228406400	chr1	228242324	228513944	ENSSSCG00000049398	NA
chr1	228496801	228499200	chr1	228242324	228513944	ENSSSCG00000049398	NA
chr1	229937001	229941600	chr1	229933080	229940523	ENSSSCG00000041914	NA
chr1	229937001	229941600	chr1	229872030	229955700	ENSSSCG00000044318	NA
chr1	233372801	233376000	chr1	233373070	233375646	ENSSSCG00000044537	NA
chr1	235278401	235280400	chr1	235275594	235524760	ENSSSCG00000049366	NA
chr1	235278401	235280400	chr1	235276424	235499323	ENSSSCG00000049366	NA
chr1	235284801	235286400	chr1	235275594	235524760	ENSSSCG00000049366	NA
chr1	235284801	235286400	chr1	235276424	235499323	ENSSSCG00000049366	NA
chr1	235302401	235304400	chr1	235275594	235524760	ENSSSCG00000049366	NA
chr1	235302401	235304400	chr1	235276424	235499323	ENSSSCG00000049366	NA
chr1	235335601	235337200	chr1	235275594	235524760	ENSSSCG00000049366	NA
chr1	235335601	235337200	chr1	235276424	235499323	ENSSSCG00000049366	NA
chr1	236596401	236639800	chr1	236596319	236597257	ENSSSCG00000051658	NA
chr1	236596401	236639800	chr1	236615151	236616089	ENSSSCG00000037731	NA
chr1	236596401	236639800	chr1	236624576	236625514	ENSSSCG00000044434	NA
chr1	236596401	236639800	chr1	236633783	236634721	ENSSSCG00000050457	NA
chr1	236596401	236639800	chr1	236551162	236694000	ENSSSCG00000005325	NA
chr1	236709601	236714000	chr1	236709673	236710632	ENSSSCG00000048280	OR2S2
chr1	236725201	236728800	chr1	236727626	236729290	ENSSSCG00000048089	NA
chr1	241748801	241756400	chr1	241657506	241762988	ENSSSCG00000005386	STX17
chr1	241748801	241756400	chr1	241657521	241765783	ENSSSCG00000005386	STX17
chr1	241748801	241756400	chr1	241657531	241762991	ENSSSCG00000005386	STX17
chr1	242610801	242612400	chr1	242592833	242664264	ENSSSCG00000050727	NA
chr1	242610801	242612400	chr1	242607379	242622951	ENSSSCG00000050727	NA
chr1	242685201	242686800	chr1	242682820	242970622	ENSSSCG00000005393	PLPPR1
chr1	242696001	242698000	chr1	242682820	242970622	ENSSSCG00000005393	PLPPR1
chr1	242712001	242713600	chr1	242682820	242970622	ENSSSCG00000005393	PLPPR1
chr1	242714001	242715600	chr1	242682820	242970622	ENSSSCG00000005393	PLPPR1
chr1	242724801	242726400	chr1	242682820	242970622	ENSSSCG00000005393	PLPPR1
chr1	242740801	242746800	chr1	242682820	242970622	ENSSSCG00000005393	PLPPR1
chr1	242797601	242799600	chr1	242682820	242970622	ENSSSCG00000005393	PLPPR1
chr1	242858001	242860400	chr1	242682820	242970622	ENSSSCG00000005393	PLPPR1
chr1	242866401	242868000	chr1	242682820	242970622	ENSSSCG00000005393	PLPPR1
chr1	242882001	242884000	chr1	242682820	242970622	ENSSSCG00000005393	PLPPR1
chr1	242899201	242910000	chr1	242682820	242970622	ENSSSCG00000005393	PLPPR1
chr1	242899201	242910000	chr1	242907321	243027837	ENSSSCG00000042524	NA
chr1	242914401	242918000	chr1	242682820	242970622	ENSSSCG00000005393	PLPPR1
chr1	242914401	242918000	chr1	242907321	243027837	ENSSSCG00000042524	NA
chr1	242926401	242928400	chr1	242920531	242970622	ENSSSCG00000005393	PLPPR1
chr1	242926401	242928400	chr1	242682820	242970622	ENSSSCG00000005393	PLPPR1
chr1	242926401	242928400	chr1	242920531	243023018	ENSSSCG00000005393	PLPPR1
chr1	242926401	242928400	chr1	242907321	243027837	ENSSSCG00000042524	NA
chr1	242972201	242984000	chr1	242978615	242995722	ENSSSCG00000038171	NA
chr1	242972201	242984000	chr1	242983329	242995722	ENSSSCG00000038171	NA
chr1	242972201	242984000	chr1	242983329	242995646	ENSSSCG00000038171	NA
chr1	242972201	242984000	chr1	242920531	243023018	ENSSSCG00000005393	PLPPR1
chr1	242972201	242984000	chr1	242907321	243027837	ENSSSCG00000042524	NA
chr1	242984001	242986400	chr1	242978615	242995722	ENSSSCG00000038171	NA
chr1	242984001	242986400	chr1	242983329	242995722	ENSSSCG00000038171	NA
chr1	242984001	242986400	chr1	242983329	242995646	ENSSSCG00000038171	NA
chr1	242984001	242986400	chr1	242920531	243023018	ENSSSCG00000005393	PLPPR1
chr1	242984001	242986400	chr1	242907321	243027837	ENSSSCG00000042524	NA
chr1	242994801	242996800	chr1	242978615	242995722	ENSSSCG00000038171	NA
chr1	242994801	242996800	chr1	242983329	242995722	ENSSSCG00000038171	NA
chr1	242994801	242996800	chr1	242983329	242995646	ENSSSCG00000038171	NA
chr1	242994801	242996800	chr1	242920531	243023018	ENSSSCG00000005393	PLPPR1
chr1	242994801	242996800	chr1	242907321	243027837	ENSSSCG00000042524	NA
chr1	242997601	243002800	chr1	242920531	243023018	ENSSSCG00000005393	PLPPR1
chr1	242997601	243002800	chr1	242907321	243027837	ENSSSCG00000042524	NA
chr1	243003201	243027200	chr1	242920531	243023018	ENSSSCG00000005393	PLPPR1
chr1	243003201	243027200	chr1	242907321	243027837	ENSSSCG00000042524	NA
chr1	243269201	243271200	chr1	243259493	243415590	ENSSSCG00000005400	GRIN3A
chr1	243269201	243271200	chr1	243259493	243415590	ENSSSCG00000005400	GRIN3A
chr1	243486801	243489200	chr1	243483990	243488829	ENSSSCG00000044263	NA
chr1	245681601	245683600	chr1	245682591	245684919	ENSSSCG00000045877	NA
chr1	245684001	245685600	chr1	245682591	245684919	ENSSSCG00000045877	NA
chr1	245736001	245738400	chr1	245735492	245739514	ENSSSCG00000044671	NA
chr1	245974001	245979200	chr1	245974965	245975921	ENSSSCG00000044110	NA
chr1	247482401	247491600	chr1	247479418	247493291	ENSSSCG00000051198	NA
chr1	247781601	247783200	chr1	247758231	247860963	ENSSSCG00000049191	NA
chr1	248993201	248994800	chr1	248909141	249054117	ENSSSCG00000043016	NA
chr1	249003201	249006000	chr1	248909141	249054117	ENSSSCG00000043016	NA
chr1	249009201	249010800	chr1	248909141	249054117	ENSSSCG00000043016	NA
chr1	249038001	249040400	chr1	248909141	249054117	ENSSSCG00000043016	NA
chr1	249044801	249047600	chr1	248909141	249054117	ENSSSCG00000043016	NA
chr1	249065601	249067200	chr1	249062502	249067921	ENSSSCG00000048610	NA
chr1	249096001	249100800	chr1	249095978	249100395	ENSSSCG00000051392	NA
chr1	249282401	249284400	chr1	249199010	249335121	ENSSSCG00000041167	NA
chr1	249285201	249286800	chr1	249199010	249335121	ENSSSCG00000041167	NA
chr1	249286801	249288400	chr1	249199010	249335121	ENSSSCG00000041167	NA
chr1	249304801	249307600	chr1	249199010	249335121	ENSSSCG00000041167	NA
chr1	249319601	249321600	chr1	249199010	249335121	ENSSSCG00000041167	NA
chr1	252496401	252500000	chr1	252466430	252553802	ENSSSCG00000005463	SHOC1
chr1	253620601	253721000	chr1	253643533	253651581	ENSSSCG00000044417	NA
chr1	253620601	253721000	chr1	253643793	253651580	ENSSSCG00000047804	NA
chr1	253620601	253721000	chr1	253638015	253642866	ENSSSCG00000005474	SAL1
chr1	253620601	253721000	chr1	253656010	253657160	ENSSSCG00000043950	NA
chr1	253620601	253721000	chr1	253666588	253695401	ENSSSCG00000047560	NA
chr1	253620601	253721000	chr1	253667576	253694935	ENSSSCG00000047560	NA
chr1	254664801	254666800	chr1	254477864	254672964	ENSSSCG00000005484	ZNF618
chr1	254664801	254666800	chr1	254477864	254672964	ENSSSCG00000005484	ZNF618
chr1	254664801	254666800	chr1	254477864	254672964	ENSSSCG00000005484	ZNF618
chr1	255977201	255980800	chr1	255884229	255987809	ENSSSCG00000047819	NA
chr1	257470001	257471600	chr1	256825486	257740682	ENSSSCG00000005502	ASTN2
chr1	257470001	257471600	chr1	256825486	257740682	ENSSSCG00000005502	ASTN2
chr1	257470001	257471600	chr1	256825799	257740977	ENSSSCG00000005502	ASTN2
chr1	258052801	258054400	chr1	258044610	258054639	ENSSSCG00000005503	TLR4
chr1	258052801	258054400	chr1	258044803	258059004	ENSSSCG00000005503	TLR4
chr1	258500401	258502400	chr1	258502099	258503411	ENSSSCG00000044379	NA
chr1	258889201	258891200	chr1	258876102	258918192	ENSSSCG00000043986	NA
chr1	258901601	258903600	chr1	258876102	258918192	ENSSSCG00000043986	NA
chr1	258901601	258903600	chr1	258898528	258904457	ENSSSCG00000051114	NA
chr1	260108001	260112200	chr1	259921165	260115030	ENSSSCG00000041789	NA
chr1	261686801	261688400	chr1	261659660	261859830	ENSSSCG00000005524	DAB2IP
chr1	261686801	261688400	chr1	261659759	261857024	ENSSSCG00000005524	DAB2IP
chr1	261857601	261859600	chr1	261659660	261859830	ENSSSCG00000005524	DAB2IP
chr1	261958401	261960000	chr1	261896304	262010049	ENSSSCG00000038036	TTLL11
chr1	261958401	261960000	chr1	261896304	262204251	ENSSSCG00000038036	TTLL11
chr1	261960401	261974000	chr1	261896304	262010049	ENSSSCG00000038036	TTLL11
chr1	261960401	261974000	chr1	261896304	262204251	ENSSSCG00000038036	TTLL11
chr1	261997601	262000400	chr1	261896304	262010049	ENSSSCG00000038036	TTLL11
chr1	261997601	262000400	chr1	261896304	262204251	ENSSSCG00000038036	TTLL11
chr1	262001601	262010400	chr1	261896304	262010049	ENSSSCG00000038036	TTLL11
chr1	262001601	262010400	chr1	261896304	262204251	ENSSSCG00000038036	TTLL11
chr1	262166001	262174200	chr1	261896304	262204251	ENSSSCG00000038036	TTLL11
chr1	262504801	262506800	chr1	262506551	262508761	ENSSSCG00000045923	NA
chr1	262509601	262532800	chr1	262510762	262511694	ENSSSCG00000005534	NA
chr1	262537601	262565600	chr1	262542414	262548199	ENSSSCG00000042662	NA
chr1	262566801	262595800	chr1	262580190	262581117	ENSSSCG00000032127	NA
chr1	262597401	262636000	chr1	262615202	262616077	ENSSSCG00000048812	NA
chr1	262645201	262699000	chr1	262670111	262671058	ENSSSCG00000041164	NA
chr1	262645201	262699000	chr1	262689690	262690631	ENSSSCG00000047130	NA
chr1	262699001	262721400	chr1	262703033	262703977	ENSSSCG00000035100	NA
chr1	262735001	262760000	chr1	262751602	262752228	ENSSSCG00000031516	NA
chr1	262821201	263032400	chr1	262829536	262830498	ENSSSCG00000027732	NA
chr1	262821201	263032400	chr1	262918318	262923525	ENSSSCG00000046333	NA
chr1	262821201	263032400	chr1	262950329	262958275	ENSSSCG00000026287	NA
chr1	262821201	263032400	chr1	262976285	262977227	ENSSSCG00000046183	NA
chr1	263045201	263047600	chr1	263046286	263047224	ENSSSCG00000051496	NA
chr1	263084001	263085600	chr1	263085287	263086228	ENSSSCG00000035556	NA
chr1	263132801	263138800	chr1	263138396	263139037	ENSSSCG00000032805	NA
chr1	263164001	263167200	chr1	263165348	263165920	ENSSSCG00000031416	NA
chr1	263252401	263255600	chr1	263254951	263255886	ENSSSCG00000035439	NA
chr1	263346401	263417600	chr1	263353837	263354778	ENSSSCG00000036749	NA
chr1	263346401	263417600	chr1	263374410	263381643	ENSSSCG00000045558	NA
chr1	263439201	263443200	chr1	263439805	263440419	ENSSSCG00000034582	NA
chr1	263589401	263634800	chr1	263618729	263622941	ENSSSCG00000050620	NA
chr1	263677601	263701600	chr1	263681147	263682085	ENSSSCG00000044533	NA
chr1	263725201	263727600	chr1	263726194	263727156	ENSSSCG00000005578	OR5C1
chr1	265080801	265083600	chr1	265077588	265170957	ENSSSCG00000005587	NEK6
chr1	265080801	265083600	chr1	265078435	265176903	ENSSSCG00000005587	NEK6
chr1	265284801	265286800	chr1	265284493	265311417	ENSSSCG00000005588	NR5A1
chr1	265284801	265286800	chr1	265284493	265311417	ENSSSCG00000005588	NR5A1
chr1	267051201	267053200	chr1	266933542	267105788	ENSSSCG00000036926	MVB12B
chr1	268019601	268021600	chr1	268010297	268065930	ENSSSCG00000005614	NIBAN2
chr1	268040801	268042400	chr1	268010297	268065930	ENSSSCG00000005614	NIBAN2
chr1	268121601	268123600	chr1	268116118	268213921	ENSSSCG00000005617	STXBP1
chr1	268121601	268123600	chr1	268116118	268213921	ENSSSCG00000005617	STXBP1
chr1	268121601	268123600	chr1	268116180	268205783	ENSSSCG00000005617	STXBP1
chr1	268126001	268129600	chr1	268116118	268213921	ENSSSCG00000005617	STXBP1
chr1	268126001	268129600	chr1	268116118	268213921	ENSSSCG00000005617	STXBP1
chr1	268126001	268129600	chr1	268116180	268205783	ENSSSCG00000005617	STXBP1
chr1	268130801	268156000	chr1	268116118	268213921	ENSSSCG00000005617	STXBP1
chr1	268130801	268156000	chr1	268116118	268213921	ENSSSCG00000005617	STXBP1
chr1	268130801	268156000	chr1	268116180	268205783	ENSSSCG00000005617	STXBP1
chr1	268159601	268162400	chr1	268116118	268213921	ENSSSCG00000005617	STXBP1
chr1	268159601	268162400	chr1	268116118	268213921	ENSSSCG00000005617	STXBP1
chr1	268159601	268162400	chr1	268116180	268205783	ENSSSCG00000005617	STXBP1
chr1	268204801	268206400	chr1	268116118	268213921	ENSSSCG00000005617	STXBP1
chr1	268204801	268206400	chr1	268116118	268213921	ENSSSCG00000005617	STXBP1
chr1	268204801	268206400	chr1	268116180	268205783	ENSSSCG00000005617	STXBP1
chr1	268372001	268373600	chr1	268371569	268384747	ENSSSCG00000005623	NA
chr1	268372001	268373600	chr1	268371573	268384777	ENSSSCG00000005623	NA
chr1	268374401	268376400	chr1	268371569	268384747	ENSSSCG00000005623	NA
chr1	268374401	268376400	chr1	268371573	268384777	ENSSSCG00000005623	NA
chr1	268426401	268428000	chr1	268423169	268619603	ENSSSCG00000022295	NA
chr1	268426401	268428000	chr1	268427704	268465789	ENSSSCG00000005631	FAM102A
chr1	268426401	268428000	chr1	268427704	268465789	ENSSSCG00000005631	FAM102A
chr1	268426401	268428000	chr1	268427704	268465789	ENSSSCG00000005631	FAM102A
chr1	268502801	268504400	chr1	268423169	268619603	ENSSSCG00000022295	NA
chr1	268507201	268508800	chr1	268423169	268619603	ENSSSCG00000022295	NA
chr1	268596001	268598000	chr1	268423169	268619603	ENSSSCG00000022295	NA
chr1	268603601	268605200	chr1	268423169	268619603	ENSSSCG00000022295	NA
chr1	268621601	268623600	chr1	268617087	268642058	ENSSSCG00000005640	CIZ1
chr1	268634401	268636400	chr1	268617087	268642058	ENSSSCG00000005640	CIZ1
chr1	268750001	268752000	chr1	268746329	268757494	ENSSSCG00000005645	TRUB2
chr1	268850801	268852800	chr1	268848853	268855772	ENSSSCG00000051088	NA
chr1	269007601	269010000	chr1	268991410	269030458	ENSSSCG00000005655	WDR34
chr1	269068401	269070800	chr1	269070512	269081334	ENSSSCG00000005657	PKN3
chr1	269098801	269101600	chr1	269092054	269116251	ENSSSCG00000005659	ZER1
chr1	269098801	269101600	chr1	269094011	269121888	ENSSSCG00000005659	ZER1
chr1	269098801	269101600	chr1	269081270	269121883	ENSSSCG00000005659	ZER1
chr1	269098801	269101600	chr1	269090159	269121879	ENSSSCG00000005659	ZER1
chr1	269196801	269200000	chr1	269172627	269209471	ENSSSCG00000005663	NA
chr1	269196801	269200000	chr1	269172634	269209452	ENSSSCG00000005663	NA
chr1	269196801	269200000	chr1	269172640	269209478	ENSSSCG00000005663	NA
chr1	269196801	269200000	chr1	269172640	269209478	ENSSSCG00000005663	NA
chr1	269196801	269200000	chr1	269172640	269209478	ENSSSCG00000005663	NA
chr1	269196801	269200000	chr1	269173162	269204921	ENSSSCG00000005663	NA
chr1	269277201	269279200	chr1	269259519	269313650	ENSSSCG00000005667	NUP188
chr1	269277201	269279200	chr1	269259519	269312869	ENSSSCG00000005667	NUP188
chr1	269277201	269279200	chr1	269268214	269313650	ENSSSCG00000005667	NUP188
chr1	269277201	269279200	chr1	269268214	269312865	ENSSSCG00000005667	NUP188
chr1	269283201	269285200	chr1	269259519	269313650	ENSSSCG00000005667	NUP188
chr1	269283201	269285200	chr1	269259519	269312869	ENSSSCG00000005667	NUP188
chr1	269283201	269285200	chr1	269268214	269313650	ENSSSCG00000005667	NUP188
chr1	269283201	269285200	chr1	269268214	269312865	ENSSSCG00000005667	NUP188
chr1	269316401	269318800	chr1	269312801	269332317	ENSSSCG00000005668	SH3GLB2
chr1	269316401	269318800	chr1	269312817	269332332	ENSSSCG00000005668	SH3GLB2
chr1	269316401	269318800	chr1	269312825	269332274	ENSSSCG00000005668	SH3GLB2
chr1	269316401	269318800	chr1	269312825	269332274	ENSSSCG00000005668	SH3GLB2
chr1	269316401	269318800	chr1	269312825	269332274	ENSSSCG00000005668	SH3GLB2
chr1	269316401	269318800	chr1	269313795	269332344	ENSSSCG00000005668	SH3GLB2
chr1	269316401	269318800	chr1	269313802	269332270	ENSSSCG00000005668	SH3GLB2
chr1	269324001	269326000	chr1	269312801	269332317	ENSSSCG00000005668	SH3GLB2
chr1	269324001	269326000	chr1	269312817	269332332	ENSSSCG00000005668	SH3GLB2
chr1	269324001	269326000	chr1	269312825	269332274	ENSSSCG00000005668	SH3GLB2
chr1	269324001	269326000	chr1	269312825	269332274	ENSSSCG00000005668	SH3GLB2
chr1	269324001	269326000	chr1	269312825	269332274	ENSSSCG00000005668	SH3GLB2
chr1	269324001	269326000	chr1	269313795	269332344	ENSSSCG00000005668	SH3GLB2
chr1	269324001	269326000	chr1	269313802	269332270	ENSSSCG00000005668	SH3GLB2
chr1	269339601	269341600	chr1	269334834	269363937	ENSSSCG00000005669	MIGA2
chr1	269345201	269347200	chr1	269334834	269363937	ENSSSCG00000005669	MIGA2
chr1	269579601	269581600	chr1	269575594	269610052	ENSSSCG00000046947	NA
chr1	269579601	269581600	chr1	269575594	269586379	ENSSSCG00000046947	NA
chr1	269631601	269634000	chr1	269600798	269754992	ENSSSCG00000043118	NA
chr1	269666801	269668800	chr1	269600798	269754992	ENSSSCG00000043118	NA
chr1	269855201	269856800	chr1	269853399	269902637	ENSSSCG00000005680	PRRX2
chr1	269863601	269865600	chr1	269853399	269902637	ENSSSCG00000005680	PRRX2
chr1	269915201	269916800	chr1	269911789	269924188	ENSSSCG00000005688	PTGES
chr1	269915201	269916800	chr1	269911805	269924462	ENSSSCG00000005688	PTGES
chr1	269932801	269934800	chr1	269933142	269944279	ENSSSCG00000041488	NA
chr1	269942001	269944000	chr1	269943691	269955822	ENSSSCG00000046981	NA
chr1	269942001	269944000	chr1	269933142	269944279	ENSSSCG00000041488	NA
chr1	270077601	270079600	chr1	270049518	270114143	ENSSSCG00000005689	FNBP1
chr1	270077601	270079600	chr1	269995520	270086780	ENSSSCG00000024341	USP20
chr1	270077601	270079600	chr1	270042369	270180188	ENSSSCG00000005689	FNBP1
chr1	270077601	270079600	chr1	270042370	270180188	ENSSSCG00000005689	FNBP1
chr1	270077601	270079600	chr1	270042370	270180188	ENSSSCG00000005689	FNBP1
chr1	270290001	270292400	chr1	270274499	270334907	ENSSSCG00000039311	NCS1
chr1	270290001	270292400	chr1	270274761	270334907	ENSSSCG00000039311	NCS1
chr1	270424801	270427200	chr1	270364033	270523287	ENSSSCG00000005699	HMCN2
chr1	270424801	270427200	chr1	270364033	270435079	ENSSSCG00000005699	HMCN2
chr1	270455601	270457600	chr1	270364033	270523287	ENSSSCG00000005699	HMCN2
chr1	270471201	270472800	chr1	270364033	270523287	ENSSSCG00000005699	HMCN2
chr1	270472801	270474800	chr1	270364033	270523287	ENSSSCG00000005699	HMCN2
chr1	270486801	270488400	chr1	270364033	270523287	ENSSSCG00000005699	HMCN2
chr1	270572001	270574400	chr1	270531589	270586361	ENSSSCG00000005701	ASS1
chr1	270572001	270574400	chr1	270531589	270586355	ENSSSCG00000005701	ASS1
chr1	270572001	270574400	chr1	270531589	270586353	ENSSSCG00000005701	ASS1
chr1	270572001	270574400	chr1	270532332	270586360	ENSSSCG00000005701	ASS1
chr1	270572001	270574400	chr1	270532332	270586360	ENSSSCG00000005701	ASS1
chr1	270723601	270725200	chr1	270723880	270739468	ENSSSCG00000005703	PRDM12
chr1	270729601	270732400	chr1	270723880	270739468	ENSSSCG00000005703	PRDM12
chr1	270795201	270797200	chr1	270761668	270906699	ENSSSCG00000005706	ABL1
chr1	271015601	271017600	chr1	271004433	271071227	ENSSSCG00000005710	LAMC3
chr1	271037201	271039200	chr1	271004433	271071227	ENSSSCG00000005710	LAMC3
chr1	271040001	271041600	chr1	271004433	271071227	ENSSSCG00000005710	LAMC3
chr1	271042001	271043600	chr1	271004433	271071227	ENSSSCG00000005710	LAMC3
chr1	271066401	271068000	chr1	271004433	271071227	ENSSSCG00000005710	LAMC3
chr1	271099201	271100800	chr1	271094058	271102798	ENSSSCG00000034178	AIF1L
chr1	271099201	271100800	chr1	271075304	271102803	ENSSSCG00000034178	AIF1L
chr1	271099201	271100800	chr1	271075304	271102798	ENSSSCG00000034178	AIF1L
chr1	271099201	271100800	chr1	271075316	271102799	ENSSSCG00000034178	AIF1L
chr1	271099201	271100800	chr1	271075316	271099872	ENSSSCG00000034178	AIF1L
chr1	271110801	271112800	chr1	271103833	271203406	ENSSSCG00000005711	NUP214
chr1	271110801	271112800	chr1	271104091	271210290	ENSSSCG00000005711	NUP214
chr1	271110801	271112800	chr1	271105168	271210278	ENSSSCG00000005711	NUP214
chr1	271110801	271112800	chr1	271106168	271210290	ENSSSCG00000005711	NUP214
chr1	271110801	271112800	chr1	271106168	271195846	ENSSSCG00000005711	NUP214
chr1	271372401	271374400	chr1	271336821	271427316	ENSSSCG00000005715	PRRC2B
chr1	271372401	271374400	chr1	271336821	271427316	ENSSSCG00000005715	PRRC2B
chr1	271372401	271374400	chr1	271336834	271430936	ENSSSCG00000005715	PRRC2B
chr1	271372401	271374400	chr1	271336834	271430936	ENSSSCG00000005715	PRRC2B
chr1	271372401	271374400	chr1	271336834	271430936	ENSSSCG00000005715	PRRC2B
chr1	271438001	271440000	chr1	271432210	271447824	ENSSSCG00000005716	POMT1
chr1	271438001	271440000	chr1	271432210	271451080	ENSSSCG00000005716	POMT1
chr1	271470401	271473600	chr1	271462986	271480742	ENSSSCG00000031465	PRRT1B
chr1	272030001	272032000	chr1	272011948	272077018	ENSSSCG00000005723	NTNG2
chr1	272076801	272078400	chr1	272011948	272077018	ENSSSCG00000005723	NTNG2
chr1	272118001	272120000	chr1	272095358	272170750	ENSSSCG00000005724	SETX
chr1	272118001	272120000	chr1	272095358	272170750	ENSSSCG00000005724	SETX
chr1	272118001	272120000	chr1	272095426	272170749	ENSSSCG00000005724	SETX
chr1	272118001	272120000	chr1	272095426	272170749	ENSSSCG00000005724	SETX
chr1	272118001	272120000	chr1	272095429	272170750	ENSSSCG00000005724	SETX
chr1	272200801	272202400	chr1	272180406	272212483	ENSSSCG00000005725	NA
chr1	272200801	272202400	chr1	272180797	272212483	ENSSSCG00000005725	NA
chr1	272208801	272210800	chr1	272180406	272212483	ENSSSCG00000005725	NA
chr1	272208801	272210800	chr1	272180797	272212483	ENSSSCG00000005725	NA
chr1	272243601	272245600	chr1	272217072	272363722	ENSSSCG00000005727	CFAP77
[truncated: 13,713 more rows]

## Sheet: Table S8
Table S6 GO Enrichment Analysis for CNVR gene set by PANTHER
[truncated: 1,152 more rows]

[truncated: 3 more sheets: Table S9, Table S10, Table S11]
